# Supplementary material for: Understanding Communication Signals during Mycobacterial Latency through Predicted Genome-Wide Protein Interactions and Boolean Modeling
Source: PLoS One. 2012 Mar 20;7(3):e33893. doi: 10.1371/journal.pone.0033893 (PMC3309013; doi:10.1371/journal.pone.0033893)
Supplement: Table S1 — Predicted Protein functional linkages of M. tuberculosis. (TXT) [file pone.0033893.s006.txt]

M. tuberculosis Protein Functional Linkages
Rv0001	Rv0002
Rv0001	Rv0003
Rv0001	Rv0005
Rv0001	Rv0006
Rv0001	Rv0058
Rv0001	Rv0390
Rv0001	Rv0640
Rv0001	Rv0641
Rv0001	Rv0684
Rv0001	Rv0685
Rv0001	Rv0701
Rv0001	Rv0702
Rv0001	Rv0704
Rv0001	Rv0705
Rv0001	Rv0707
Rv0001	Rv0708
Rv0001	Rv0715
Rv0001	Rv0716
Rv0001	Rv0717
Rv0001	Rv0718
Rv0001	Rv0719
Rv0001	Rv0720
Rv0001	Rv0721
Rv0001	Rv0723
Rv0001	Rv1297
Rv0001	Rv1298
Rv0001	Rv1299
Rv0001	Rv1300
Rv0001	Rv1308
Rv0001	Rv1309
Rv0001	Rv1310
Rv0001	Rv1438
Rv0001	Rv1547
Rv0001	Rv1614
Rv0001	Rv1784
Rv0001	Rv2163c
Rv0001	Rv3213c
Rv0001	Rv3456c
Rv0001	Rv3457c
Rv0001	Rv3458c
Rv0001	Rv3919c
Rv0001	Rv3920c
Rv0001	Rv3921c
Rv0001	Rv3922c
Rv0002	Rv0003
Rv0002	Rv0004
Rv0002	Rv0005
Rv0002	Rv0006
Rv0002	Rv0053
Rv0002	Rv0054
Rv0002	Rv0055
Rv0002	Rv0056
Rv0002	Rv0058
Rv0002	Rv0466
Rv0002	Rv0647c
Rv0002	Rv0651
Rv0002	Rv0701
Rv0002	Rv0702
Rv0002	Rv0706
Rv0002	Rv0707
Rv0002	Rv1003
Rv0002	Rv1010
Rv0002	Rv1122
Rv0002	Rv1420
Rv0002	Rv1589
Rv0002	Rv1630
Rv0002	Rv1641
Rv0002	Rv1649
Rv0002	Rv1650
Rv0002	Rv1652
Rv0002	Rv1711
Rv0002	Rv2281
Rv0002	Rv2329c
Rv0002	Rv2440c
Rv0002	Rv2441c
Rv0002	Rv2442c
Rv0002	Rv2450c
Rv0002	Rv2981c
Rv0002	Rv3101c
Rv0002	Rv3442c
Rv0002	Rv3443c
Rv0002	Rv3457c
Rv0002	Rv3715c
Rv0002	Rv3721c
Rv0002	Rv3921c
Rv0002	Rv3922c
Rv0002	Rv3923c
Rv0003	Rv0004
Rv0003	Rv0005
Rv0003	Rv0006
Rv0003	Rv0820
Rv0003	Rv0930
Rv0003	Rv0935
Rv0003	Rv1056
Rv0003	Rv1122
Rv0003	Rv1272c
Rv0003	Rv1644
Rv0003	Rv2190c
Rv0003	Rv3206c
Rv0004	Rv1002c
Rv0004	Rv1122
Rv0004	Rv1546
Rv0004	Rv2029c
Rv0004	Rv2150c
Rv0004	Rv2210c
Rv0005	Rv0006
Rv0005	Rv0931c
Rv0005	Rv1008
Rv0005	Rv1298
Rv0005	Rv1300
Rv0005	Rv1304
Rv0005	Rv1308
Rv0005	Rv1309
Rv0005	Rv1310
Rv0005	Rv2029c
Rv0005	Rv2150c
Rv0005	Rv2210c
Rv0005	Rv2457c
Rv0005	Rv2785c
Rv0005	Rv3834c
Rv0006	Rv0007
Rv0006	Rv0009
Rv0006	Rv0641
Rv0006	Rv0884c
Rv0006	Rv0949
Rv0006	Rv1007c
Rv0006	Rv1008
Rv0006	Rv1298
Rv0006	Rv1300
Rv0006	Rv1304
Rv0006	Rv1308
Rv0006	Rv1309
Rv0006	Rv1310
Rv0006	Rv1438
Rv0006	Rv1547
Rv0006	Rv1614
Rv0006	Rv1649
Rv0006	Rv1650
Rv0006	Rv1712
Rv0006	Rv2139
Rv0006	Rv2465c
Rv0006	Rv2678c
Rv0006	Rv2720
Rv0006	Rv2965c
Rv0006	Rv2982c
Rv0006	Rv3227
Rv0006	Rv3247c
Rv0006	Rv3456c
Rv0006	Rv3596c
Rv0006	Rv3602c
Rv0006	Rv3674c
Rv0006	Rv3708c
Rv0006	Rv3754
Rv0006	Rv3772
Rv0006	Rv3834c
Rv0006	Rv3838c
Rv0006	Rv3921c
Rv0007	Rv0010c
Rv0007	Rv0014c
Rv0007	Rv0039c
Rv0007	Rv0051
Rv0007	Rv0129c
Rv0007	Rv0164
Rv0007	Rv0169
Rv0007	Rv0170
Rv0007	Rv0172
Rv0007	Rv0173
Rv0007	Rv0174
Rv0007	Rv0175
Rv0007	Rv0176
Rv0007	Rv0177
Rv0007	Rv0178
Rv0007	Rv0179c
Rv0007	Rv0184
Rv0007	Rv0199
Rv0007	Rv0205
Rv0007	Rv0206c
Rv0007	Rv0207c
Rv0007	Rv0431
Rv0007	Rv0433
Rv0007	Rv0479c
Rv0007	Rv0513
Rv0007	Rv0525
Rv0007	Rv0528
Rv0007	Rv0531
Rv0007	Rv0774c
Rv0007	Rv0867c
Rv0007	Rv1025
Rv0007	Rv1155
Rv0007	Rv1173
Rv0007	Rv1181
Rv0007	Rv1182
Rv0007	Rv1196
Rv0007	Rv1233c
Rv0007	Rv1280c
Rv0007	Rv1312
Rv0007	Rv1322
Rv0007	Rv1352
Rv0007	Rv1360
Rv0007	Rv1362c
Rv0007	Rv1388
Rv0007	Rv1477
Rv0007	Rv1481
Rv0007	Rv1522c
Rv0007	Rv1546
Rv0007	Rv1547
Rv0007	Rv1565c
Rv0007	Rv1610
Rv0007	Rv1614
Rv0007	Rv1632c
Rv0007	Rv1639c
Rv0007	Rv1697
Rv0007	Rv1698
Rv0007	Rv1784
Rv0007	Rv1789
Rv0007	Rv1883c
Rv0007	Rv1884c
Rv0007	Rv1984c
Rv0007	Rv2046
Rv0007	Rv2054
Rv0007	Rv2064
Rv0007	Rv2109c
Rv0007	Rv2115c
Rv0007	Rv2145c
Rv0007	Rv2198c
Rv0007	Rv2223c
Rv0007	Rv2343c
Rv0007	Rv2376c
Rv0007	Rv2409c
Rv0007	Rv2475c
Rv0007	Rv2738c
Rv0007	Rv2901c
Rv0007	Rv3151
Rv0007	Rv3154
Rv0007	Rv3207c
Rv0007	Rv3209
Rv0007	Rv3255c
Rv0007	Rv3256c
Rv0007	Rv3258c
Rv0007	Rv3414c
Rv0007	Rv3493c
Rv0007	Rv3495c
Rv0007	Rv3587c
Rv0007	Rv3604c
Rv0007	Rv3647c
Rv0007	Rv3682
Rv0007	Rv3683
Rv0007	Rv3717
Rv0007	Rv3782
Rv0007	Rv3808c
Rv0007	Rv3849
Rv0007	Rv3869
Rv0007	Rv3870
Rv0007	Rv3871
Rv0007	Rv3875
Rv0007	Rv3876
Rv0007	Rv3877
Rv0007	Rv3882c
Rv0007	Rv3883c
Rv0007	Rv3888c
Rv0007	Rv3910
Rv0007	Rv3920c
Rv0007	Rv3921c
Rv0009	Rv0110
Rv0009	Rv0164
Rv0009	Rv0317c
Rv0009	Rv0430
Rv0009	Rv0635
Rv0009	Rv0640
Rv0009	Rv0642c
Rv0009	Rv0702
Rv0009	Rv1017c
Rv0009	Rv1307
Rv0009	Rv1630
Rv0009	Rv1902c
Rv0009	Rv2027c
Rv0009	Rv2148c
Rv0009	Rv2163c
Rv0009	Rv2221c
Rv0009	Rv2434c
Rv0009	Rv2462c
Rv0009	Rv2603c
Rv0009	Rv2965c
Rv0009	Rv3101c
Rv0009	Rv3133c
Rv0009	Rv3307
Rv0009	Rv3457c
Rv0009	Rv3458c
Rv0009	Rv3921c
Rv0010c	Rv0011c
Rv0010c	Rv0138
Rv0010c	Rv0164
Rv0010c	Rv0169
Rv0010c	Rv0171
Rv0010c	Rv0172
Rv0010c	Rv0175
Rv0010c	Rv0176
Rv0010c	Rv0177
Rv0010c	Rv0178
Rv0010c	Rv0201c
Rv0010c	Rv0227c
Rv0010c	Rv0431
Rv0010c	Rv0501
Rv0010c	Rv0504c
Rv0010c	Rv0543c
Rv0010c	Rv0635
Rv0010c	Rv0637
Rv0010c	Rv0909
Rv0010c	Rv1360
Rv0010c	Rv1558
Rv0010c	Rv1780
Rv0010c	Rv1784
Rv0010c	Rv1884c
Rv0010c	Rv1980c
Rv0010c	Rv1984c
Rv0010c	Rv2109c
Rv0010c	Rv2138
Rv0010c	Rv2431c
Rv0010c	Rv2507
Rv0010c	Rv2778c
Rv0010c	Rv2939
Rv0010c	Rv3277
Rv0010c	Rv3804c
Rv0010c	Rv3811
Rv0010c	Rv3819
Rv0010c	Rv3821
Rv0010c	Rv3869
Rv0010c	Rv3872
Rv0010c	Rv3873
Rv0010c	Rv3875
Rv0010c	Rv3920c
Rv0010c	Rv3921c
Rv0010c	Rv3923c
Rv0011c	Rv0018c
Rv0011c	Rv0020c
Rv0011c	Rv0040c
Rv0011c	Rv0138
Rv0011c	Rv0164
Rv0011c	Rv0169
Rv0011c	Rv0171
Rv0011c	Rv0172
Rv0011c	Rv0175
Rv0011c	Rv0177
Rv0011c	Rv0178
Rv0011c	Rv0200
Rv0011c	Rv0202c
Rv0011c	Rv0250c
Rv0011c	Rv0419
Rv0011c	Rv0430
Rv0011c	Rv0431
Rv0011c	Rv0455c
Rv0011c	Rv0502
Rv0011c	Rv0543c
Rv0011c	Rv0559c
Rv0011c	Rv0638
Rv0011c	Rv0679c
Rv0011c	Rv0824c
Rv0011c	Rv0863
Rv0011c	Rv0883c
Rv0011c	Rv0909
Rv0011c	Rv0910
Rv0011c	Rv1109c
Rv0011c	Rv1111c
Rv0011c	Rv1155
Rv0011c	Rv1156
Rv0011c	Rv1174c
Rv0011c	Rv1196
Rv0011c	Rv1211
Rv0011c	Rv1390
Rv0011c	Rv1558
Rv0011c	Rv1760
Rv0011c	Rv1765c
Rv0011c	Rv1780
Rv0011c	Rv1784
Rv0011c	Rv1796
Rv0011c	Rv1808
Rv0011c	Rv1828
Rv0011c	Rv1871c
Rv0011c	Rv1883c
Rv0011c	Rv1884c
Rv0011c	Rv1887
Rv0011c	Rv1889c
Rv0011c	Rv1891
Rv0011c	Rv1980c
Rv0011c	Rv1984c
Rv0011c	Rv2091c
Rv0011c	Rv2109c
Rv0011c	Rv2110c
Rv0011c	Rv2111c
Rv0011c	Rv2115c
Rv0011c	Rv2145c
Rv0011c	Rv2147c
Rv0011c	Rv2163c
Rv0011c	Rv2203
Rv0011c	Rv2256c
Rv0011c	Rv2342
Rv0011c	Rv2431c
Rv0011c	Rv2507
Rv0011c	Rv2840c
Rv0011c	Rv2876
Rv0011c	Rv2969c
Rv0011c	Rv2985
Rv0011c	Rv3046c
Rv0011c	Rv3277
Rv0011c	Rv3412
Rv0011c	Rv3489
Rv0011c	Rv3584
Rv0011c	Rv3587c
Rv0011c	Rv3592
Rv0011c	Rv3719
Rv0011c	Rv3782
Rv0011c	Rv3800c
Rv0011c	Rv3801c
Rv0011c	Rv3802c
Rv0011c	Rv3805c
Rv0011c	Rv3811
Rv0011c	Rv3818
Rv0011c	Rv3821
Rv0011c	Rv3835
Rv0011c	Rv3847
Rv0011c	Rv3849
Rv0011c	Rv3869
Rv0011c	Rv3872
Rv0011c	Rv3873
Rv0011c	Rv3875
Rv0011c	Rv3876
Rv0011c	Rv3915
Rv0011c	Rv3921c
Rv0011c	Rv3923c
Rv0012	Rv0013
Rv0012	Rv1760
Rv0012	Rv1824
Rv0012	Rv1825
Rv0013	Rv0474
Rv0013	Rv0558
Rv0013	Rv0812
Rv0013	Rv0823c
Rv0013	Rv1005c
Rv0013	Rv1205
Rv0013	Rv1408
Rv0013	Rv1609
Rv0013	Rv1611
Rv0013	Rv1612
Rv0013	Rv1613
Rv0013	Rv1701
Rv0013	Rv2192c
Rv0013	Rv2252
Rv0013	Rv2334
Rv0013	Rv2445c
Rv0013	Rv2726c
Rv0013	Rv2858c
Rv0013	Rv2948c
Rv0013	Rv3111
Rv0013	Rv3148
Rv0013	Rv3324c
Rv0013	Rv3565
Rv0013	Rv3606c
Rv0013	Rv3607c
Rv0013	Rv3608c
Rv0013	Rv3641c
Rv0013	Rv3858c
Rv0013	Rv3859c
Rv0014c	Rv0015c
Rv0014c	Rv0016c
Rv0014c	Rv0017c
Rv0014c	Rv0018c
Rv0014c	Rv0019c
Rv0014c	Rv0020c
Rv0014c	Rv0169
Rv0014c	Rv0172
Rv0014c	Rv0173
Rv0014c	Rv0177
Rv0014c	Rv0178
Rv0014c	Rv0425c
Rv0014c	Rv0429c
Rv0014c	Rv0511
Rv0014c	Rv0528
Rv0014c	Rv0822c
Rv0014c	Rv0865
Rv0014c	Rv0931c
Rv0014c	Rv0946c
Rv0014c	Rv1166
Rv0014c	Rv1267c
Rv0014c	Rv1300
Rv0014c	Rv1311
Rv0014c	Rv1312
Rv0014c	Rv1389
Rv0014c	Rv1390
Rv0014c	Rv1391
Rv0014c	Rv1402
Rv0014c	Rv1406
Rv0014c	Rv1407
Rv0014c	Rv1408
Rv0014c	Rv1565c
Rv0014c	Rv1614
Rv0014c	Rv1632c
Rv0014c	Rv1697
Rv0014c	Rv1698
Rv0014c	Rv1700
Rv0014c	Rv1710
Rv0014c	Rv1746
Rv0014c	Rv1784
Rv0014c	Rv1827
Rv0014c	Rv1901
Rv0014c	Rv2109c
Rv0014c	Rv2145c
Rv0014c	Rv2163c
Rv0014c	Rv2173
Rv0014c	Rv2194
Rv0014c	Rv2362c
Rv0014c	Rv2448c
Rv0014c	Rv2626c
Rv0014c	Rv2746c
Rv0014c	Rv2879c
Rv0014c	Rv2890c
Rv0014c	Rv3228
Rv0014c	Rv3267
Rv0014c	Rv3397c
Rv0014c	Rv3646c
Rv0014c	Rv3682
Rv0014c	Rv3717
Rv0014c	Rv3869
Rv0014c	Rv3870
Rv0014c	Rv3871
Rv0014c	Rv3910
Rv0014c	Rv3920c
Rv0015c	Rv0016c
Rv0015c	Rv0017c
Rv0015c	Rv0018c
Rv0015c	Rv0019c
Rv0015c	Rv0020c
Rv0015c	Rv0252
Rv0015c	Rv0304c
Rv0015c	Rv0931c
Rv0015c	Rv1626
Rv0015c	Rv1737c
Rv0015c	Rv2626c
Rv0016c	Rv0017c
Rv0016c	Rv0018c
Rv0016c	Rv0019c
Rv0016c	Rv0020c
Rv0016c	Rv0161
Rv0016c	Rv0478
Rv0016c	Rv0812
Rv0016c	Rv1008
Rv0016c	Rv1096
Rv0016c	Rv1257c
Rv0016c	Rv1287
Rv0016c	Rv1312
Rv0016c	Rv1354c
Rv0016c	Rv1391
Rv0016c	Rv1408
Rv0016c	Rv1420
Rv0016c	Rv1601
Rv0016c	Rv1633
Rv0016c	Rv1638
Rv0016c	Rv1689
Rv0016c	Rv1694
Rv0016c	Rv1827
Rv0016c	Rv2154c
Rv0016c	Rv2163c
Rv0016c	Rv2217
Rv0016c	Rv2361c
Rv0016c	Rv2362c
Rv0016c	Rv2420c
Rv0016c	Rv2421c
Rv0016c	Rv2427c
Rv0016c	Rv2444c
Rv0016c	Rv2586c
Rv0016c	Rv2592c
Rv0016c	Rv2682c
Rv0016c	Rv2747
Rv0016c	Rv2752c
Rv0016c	Rv2879c
Rv0016c	Rv2966c
Rv0016c	Rv3100c
Rv0016c	Rv3228
Rv0016c	Rv3282
Rv0016c	Rv3330
Rv0016c	Rv3468c
Rv0016c	Rv3869
Rv0016c	Rv3870
Rv0017c	Rv0018c
Rv0017c	Rv0019c
Rv0017c	Rv0020c
Rv0017c	Rv1408
Rv0017c	Rv1420
Rv0017c	Rv1633
Rv0017c	Rv1638
Rv0017c	Rv1658
Rv0017c	Rv1701
Rv0017c	Rv1827
Rv0017c	Rv2153c
Rv0017c	Rv2163c
Rv0017c	Rv2420c
Rv0017c	Rv2421c
Rv0017c	Rv2427c
Rv0017c	Rv2465c
Rv0017c	Rv2521
Rv0017c	Rv2603c
Rv0017c	Rv2637
Rv0017c	Rv2879c
Rv0017c	Rv3228
Rv0017c	Rv3921c
Rv0018c	Rv0019c
Rv0018c	Rv0020c
Rv0018c	Rv0429c
Rv0018c	Rv0502
Rv0018c	Rv0647c
Rv0018c	Rv0787a
Rv0018c	Rv0822c
Rv0018c	Rv0863
Rv0018c	Rv0931c
Rv0018c	Rv0932c
Rv0018c	Rv0946c
Rv0018c	Rv0950c
Rv0018c	Rv1266c
Rv0018c	Rv1267c
Rv0018c	Rv1312
Rv0018c	Rv1389
Rv0018c	Rv1390
Rv0018c	Rv1391
Rv0018c	Rv1402
Rv0018c	Rv1406
Rv0018c	Rv1407
Rv0018c	Rv1408
Rv0018c	Rv1784
Rv0018c	Rv1827
Rv0018c	Rv1901
Rv0018c	Rv2097c
Rv0018c	Rv2109c
Rv0018c	Rv2145c
Rv0018c	Rv2163c
Rv0018c	Rv2191
Rv0018c	Rv2256c
Rv0018c	Rv2367c
Rv0018c	Rv2746c
Rv0018c	Rv2870c
Rv0018c	Rv2879c
Rv0018c	Rv2992c
Rv0018c	Rv3025c
Rv0018c	Rv3080c
Rv0018c	Rv3228
Rv0018c	Rv3646c
Rv0018c	Rv3869
Rv0018c	Rv3870
Rv0019c	Rv0020c
Rv0019c	Rv0813c
Rv0019c	Rv1420
Rv0019c	Rv1558
Rv0019c	Rv1827
Rv0019c	Rv2109c
Rv0019c	Rv2256c
Rv0019c	Rv2626c
Rv0019c	Rv2879c
Rv0019c	Rv3004
Rv0019c	Rv3117
Rv0019c	Rv3228
Rv0019c	Rv3818
Rv0019c	Rv3923c
Rv0020c	Rv0138
Rv0020c	Rv0175
Rv0020c	Rv0177
Rv0020c	Rv0178
Rv0020c	Rv0250c
Rv0020c	Rv0431
Rv0020c	Rv0475
Rv0020c	Rv0502
Rv0020c	Rv0511
Rv0020c	Rv0543c
Rv0020c	Rv0559c
Rv0020c	Rv0810c
Rv0020c	Rv0863
Rv0020c	Rv0883c
Rv0020c	Rv0909
Rv0020c	Rv0954
Rv0020c	Rv1109c
Rv0020c	Rv1156
Rv0020c	Rv1174c
Rv0020c	Rv1177
Rv0020c	Rv1267c
Rv0020c	Rv1322
Rv0020c	Rv1390
Rv0020c	Rv1780
Rv0020c	Rv1784
Rv0020c	Rv1796
Rv0020c	Rv1828
Rv0020c	Rv1871c
Rv0020c	Rv1884c
Rv0020c	Rv1891
Rv0020c	Rv1980c
Rv0020c	Rv1984c
Rv0020c	Rv2091c
Rv0020c	Rv2109c
Rv0020c	Rv2110c
Rv0020c	Rv2111c
Rv0020c	Rv2115c
Rv0020c	Rv2145c
Rv0020c	Rv2147c
Rv0020c	Rv2163c
Rv0020c	Rv2256c
Rv0020c	Rv2507
Rv0020c	Rv2840c
Rv0020c	Rv2985
Rv0020c	Rv3050c
Rv0020c	Rv3249c
Rv0020c	Rv3407
Rv0020c	Rv3412
Rv0020c	Rv3489
Rv0020c	Rv3583c
Rv0020c	Rv3587c
Rv0020c	Rv3592
Rv0020c	Rv3597c
Rv0020c	Rv3782
Rv0020c	Rv3811
Rv0020c	Rv3849
Rv0020c	Rv3869
Rv0020c	Rv3872
Rv0020c	Rv3873
Rv0020c	Rv3875
Rv0020c	Rv3876
Rv0020c	Rv3923c
Rv0021c	Rv0222
Rv0021c	Rv2619c
Rv0021c	Rv2724c
Rv0021c	Rv3709c
Rv0023	Rv0024
Rv0023	Rv1753c
Rv0024	Rv3777
Rv0027	Rv0028
Rv0030	Rv0031
Rv0032	Rv0033
Rv0032	Rv0034
Rv0032	Rv0035
Rv0032	Rv0089
Rv0032	Rv0294
Rv0032	Rv0554
Rv0032	Rv0646c
Rv0032	Rv1058
Rv0032	Rv1530
Rv0032	Rv1568
Rv0032	Rv1569
Rv0032	Rv1589
Rv0032	Rv1689
Rv0032	Rv1895
Rv0032	Rv2259
Rv0032	Rv3038c
Rv0032	Rv3329
Rv0032	Rv3342
Rv0032	Rv3729
Rv0033	Rv0034
Rv0033	Rv0035
Rv0033	Rv0533c
Rv0033	Rv2244
Rv0034	Rv0035
Rv0035	Rv2363
Rv0035	Rv2380c
Rv0035	Rv2382c
Rv0035	Rv2383c
Rv0035	Rv2701c
Rv0036c	Rv0203
Rv0036c	Rv0738
Rv0036c	Rv0976c
Rv0036c	Rv1118c
Rv0036c	Rv1362c
Rv0036c	Rv1533
Rv0036c	Rv1760
Rv0036c	Rv1776c
Rv0036c	Rv1789
Rv0036c	Rv1889c
Rv0036c	Rv1890c
Rv0036c	Rv1945
Rv0036c	Rv1984c
Rv0036c	Rv2256c
Rv0036c	Rv2286c
Rv0036c	Rv2844
Rv0036c	Rv3915
Rv0037c	Rv0210
Rv0037c	Rv0260c
Rv0037c	Rv0585c
Rv0037c	Rv0811c
Rv0037c	Rv1517
Rv0037c	Rv1758
Rv0037c	Rv1804c
Rv0037c	Rv2270
Rv0037c	Rv2362c
Rv0037c	Rv3178
Rv0038	Rv0655
Rv0038	Rv1379
Rv0038	Rv1380
Rv0038	Rv1381
Rv0038	Rv1829
Rv0038	Rv2163c
Rv0038	Rv2372c
Rv0038	Rv2521
Rv0038	Rv2554c
Rv0038	Rv3498c
Rv0038	Rv3907c
Rv0039c	Rv0040c
Rv0039c	Rv0051
Rv0039c	Rv0129c
Rv0039c	Rv0133
Rv0039c	Rv0169
Rv0039c	Rv0179c
Rv0039c	Rv0184
Rv0039c	Rv0199
Rv0039c	Rv0203
Rv0039c	Rv0207c
Rv0039c	Rv0216
Rv0039c	Rv0290
Rv0039c	Rv0428c
Rv0039c	Rv0774c
Rv0039c	Rv0912
Rv0039c	Rv1186c
Rv0039c	Rv1244
Rv0039c	Rv1425
Rv0039c	Rv1440
Rv0039c	Rv1522c
Rv0039c	Rv1524
Rv0039c	Rv1531
Rv0039c	Rv1546
Rv0039c	Rv1639c
Rv0039c	Rv1690
Rv0039c	Rv1691
Rv0039c	Rv1728c
Rv0039c	Rv1754c
Rv0039c	Rv1784
Rv0039c	Rv1789
Rv0039c	Rv1815
Rv0039c	Rv1918c
Rv0039c	Rv1945
Rv0039c	Rv1984c
Rv0039c	Rv2033c
Rv0039c	Rv2046
Rv0039c	Rv2048c
Rv0039c	Rv2049c
Rv0039c	Rv2054
Rv0039c	Rv2228c
Rv0039c	Rv2376c
Rv0039c	Rv2409c
Rv0039c	Rv2425c
Rv0039c	Rv2474c
Rv0039c	Rv2696c
Rv0039c	Rv2721c
Rv0039c	Rv2739c
Rv0039c	Rv3019c
Rv0039c	Rv3413c
Rv0039c	Rv3493c
Rv0039c	Rv3604c
Rv0039c	Rv3647c
Rv0039c	Rv3794
Rv0039c	Rv3795
Rv0039c	Rv3803c
Rv0039c	Rv3807c
Rv0039c	Rv3849
Rv0039c	Rv3850
Rv0039c	Rv3910
Rv0040c	Rv0129c
Rv0040c	Rv0138
Rv0040c	Rv0164
Rv0040c	Rv0169
Rv0040c	Rv0171
Rv0040c	Rv0172
Rv0040c	Rv0173
Rv0040c	Rv0174
Rv0040c	Rv0175
Rv0040c	Rv0177
Rv0040c	Rv0178
Rv0040c	Rv0179c
Rv0040c	Rv0184
Rv0040c	Rv0185
Rv0040c	Rv0216
Rv0040c	Rv0283
Rv0040c	Rv0381c
Rv0040c	Rv0383c
Rv0040c	Rv0854
Rv0040c	Rv0883c
Rv0040c	Rv0910
Rv0040c	Rv1109c
Rv0040c	Rv1352
Rv0040c	Rv1531
Rv0040c	Rv1690
Rv0040c	Rv1697
Rv0040c	Rv1698
Rv0040c	Rv1760
Rv0040c	Rv1784
Rv0040c	Rv1789
Rv0040c	Rv1808
Rv0040c	Rv1871c
Rv0040c	Rv1891
Rv0040c	Rv1984c
Rv0040c	Rv1987
Rv0040c	Rv2074
Rv0040c	Rv2091c
Rv0040c	Rv2256c
Rv0040c	Rv2376c
Rv0040c	Rv2721c
Rv0040c	Rv2799
Rv0040c	Rv3414c
Rv0040c	Rv3810
Rv0040c	Rv3849
Rv0040c	Rv3875
Rv0040c	Rv3876
Rv0040c	Rv3910
Rv0041	Rv0058
Rv0041	Rv0500
Rv0041	Rv0668
Rv0041	Rv0721
Rv0041	Rv0950c
Rv0041	Rv1020
Rv0041	Rv1315
Rv0041	Rv1438
Rv0041	Rv1614
Rv0041	Rv1650
Rv0041	Rv1689
Rv0041	Rv2420c
Rv0041	Rv2421c
Rv0041	Rv2427c
Rv0041	Rv2444c
Rv0041	Rv2447c
Rv0041	Rv2555c
Rv0041	Rv2586c
Rv0041	Rv2587c
Rv0041	Rv3282
Rv0041	Rv3309c
Rv0041	Rv3314c
Rv0041	Rv3501c
Rv0041	Rv3579c
Rv0041	Rv3676
Rv0041	Rv3721c
Rv0042c	Rv0783c
Rv0042c	Rv1183
Rv0042c	Rv1260
Rv0042c	Rv1272c
Rv0042c	Rv1273c
Rv0042c	Rv1338
Rv0042c	Rv1408
Rv0042c	Rv1522c
Rv0042c	Rv2319c
Rv0042c	Rv2669
Rv0042c	Rv3054c
Rv0042c	Rv3228
Rv0043c	Rv1984c
Rv0043c	Rv2922c
Rv0043c	Rv3089
Rv0043c	Rv3534c
Rv0044c	Rv0045c
Rv0044c	Rv1984c
Rv0044c	Rv2951c
Rv0045c	Rv0548c
Rv0045c	Rv0553
Rv0045c	Rv1569
Rv0045c	Rv1589
Rv0045c	Rv2951c
Rv0045c	Rv3342
Rv0046c	Rv0047c
Rv0047c	Rv0885
Rv0047c	Rv1272c
Rv0047c	Rv1273c
Rv0047c	Rv1323
Rv0047c	Rv1593c
Rv0047c	Rv2050
Rv0047c	Rv2333c
Rv0047c	Rv2438c
Rv0047c	Rv2895c
Rv0048c	Rv0159c
Rv0048c	Rv0209
Rv0048c	Rv0358
Rv0048c	Rv0754
Rv0048c	Rv1064c
Rv0048c	Rv1760
Rv0048c	Rv1802
Rv0048c	Rv1804c
Rv0048c	Rv1996
Rv0048c	Rv2050
Rv0048c	Rv2053c
Rv0048c	Rv2108
Rv0048c	Rv2164c
Rv0048c	Rv2169c
Rv0048c	Rv2372c
Rv0048c	Rv2390c
Rv0048c	Rv3285
Rv0049	Rv0050
Rv0049	Rv0051
Rv0049	Rv0052
Rv0049	Rv0383c
Rv0049	Rv0483
Rv0049	Rv1274
Rv0049	Rv1275
Rv0049	Rv1343c
Rv0049	Rv1352
Rv0049	Rv1784
Rv0049	Rv1945
Rv0049	Rv2091c
Rv0049	Rv2095c
Rv0049	Rv2109c
Rv0049	Rv2145c
Rv0049	Rv2256c
Rv0049	Rv3847
Rv0049	Rv3875
Rv0049	Rv3876
Rv0049	Rv3909
Rv0049	Rv3915
Rv0050	Rv0051
Rv0050	Rv0052
Rv0050	Rv0380c
Rv0050	Rv0383c
Rv0050	Rv0528
Rv0050	Rv0890c
Rv0050	Rv1166
Rv0050	Rv1280c
Rv0050	Rv1294
Rv0050	Rv1300
Rv0050	Rv1307
Rv0050	Rv1308
Rv0050	Rv1309
Rv0050	Rv1310
Rv0050	Rv1311
Rv0050	Rv1312
Rv0050	Rv1316c
Rv0050	Rv1324
Rv0050	Rv1329c
Rv0050	Rv1362c
Rv0050	Rv1533
Rv0050	Rv1547
Rv0050	Rv1565c
Rv0050	Rv1569
Rv0050	Rv1614
Rv0050	Rv1650
Rv0050	Rv1694
Rv0050	Rv1708
Rv0050	Rv1712
Rv0050	Rv1784
Rv0050	Rv1925
Rv0050	Rv2145c
Rv0050	Rv2163c
Rv0050	Rv2204c
Rv0050	Rv2224c
Rv0050	Rv2286c
Rv0050	Rv2291
Rv0050	Rv2462c
Rv0050	Rv2555c
Rv0050	Rv2733c
Rv0050	Rv2782c
Rv0050	Rv2783c
Rv0050	Rv3038c
Rv0050	Rv3042c
Rv0050	Rv3154
Rv0050	Rv3198c
Rv0050	Rv3212
Rv0050	Rv3396c
Rv0050	Rv3606c
Rv0050	Rv3663c
Rv0050	Rv3682
Rv0050	Rv3704c
Rv0050	Rv3709c
Rv0050	Rv3910
Rv0050	Rv3921c
Rv0051	Rv0052
Rv0051	Rv0102
Rv0051	Rv0133
Rv0051	Rv0153c
Rv0051	Rv0185
Rv0051	Rv0381c
Rv0051	Rv0383c
Rv0051	Rv0421c
Rv0051	Rv0499
Rv0051	Rv0528
Rv0051	Rv0531
Rv0051	Rv0556
Rv0051	Rv0774c
Rv0051	Rv0861c
Rv0051	Rv0862c
Rv0051	Rv0867c
Rv0051	Rv0912
Rv0051	Rv1025
Rv0051	Rv1181
Rv0051	Rv1183
Rv0051	Rv1319c
Rv0051	Rv1425
Rv0051	Rv1522c
Rv0051	Rv1546
Rv0051	Rv1565c
Rv0051	Rv1610
Rv0051	Rv1691
Rv0051	Rv1698
Rv0051	Rv1789
Rv0051	Rv2045c
Rv0051	Rv2092c
Rv0051	Rv2095c
Rv0051	Rv2096c
Rv0051	Rv2109c
Rv0051	Rv2223c
Rv0051	Rv2286c
Rv0051	Rv2314c
Rv0051	Rv2360c
Rv0051	Rv2474c
Rv0051	Rv3212
Rv0051	Rv3255c
Rv0051	Rv3256c
Rv0051	Rv3593
Rv0051	Rv3604c
Rv0051	Rv3647c
Rv0051	Rv3704c
Rv0051	Rv3717
Rv0051	Rv3871
Rv0051	Rv3877
Rv0051	Rv3882c
Rv0051	Rv3909
Rv0051	Rv3910
Rv0052	Rv0434
Rv0052	Rv2054
Rv0052	Rv2367c
Rv0053	Rv0054
Rv0053	Rv0055
Rv0053	Rv0056
Rv0053	Rv0125
Rv0053	Rv0639
Rv0053	Rv0641
Rv0053	Rv0652
Rv0053	Rv0682
Rv0053	Rv0683
Rv0053	Rv0701
Rv0053	Rv0702
Rv0053	Rv0704
Rv0053	Rv0705
Rv0053	Rv0706
Rv0053	Rv0707
Rv0053	Rv0720
Rv0053	Rv0732
Rv0053	Rv0733
Rv0053	Rv0734
Rv0053	Rv1011
Rv0053	Rv1014c
Rv0053	Rv1015c
Rv0053	Rv1379
Rv0053	Rv1389
Rv0053	Rv1589
Rv0053	Rv1630
Rv0053	Rv1641
Rv0053	Rv1642
Rv0053	Rv1643
Rv0053	Rv2055c
Rv0053	Rv2412
Rv0053	Rv2421c
Rv0053	Rv2440c
Rv0053	Rv2441c
Rv0053	Rv2442c
Rv0053	Rv2461c
Rv0053	Rv2462c
Rv0053	Rv2785c
Rv0053	Rv2890c
Rv0053	Rv2904c
Rv0053	Rv2909c
Rv0053	Rv3100c
Rv0053	Rv3101c
Rv0053	Rv3105c
Rv0053	Rv3442c
Rv0053	Rv3443c
Rv0053	Rv3456c
Rv0053	Rv3457c
Rv0053	Rv3458c
Rv0053	Rv3459c
Rv0053	Rv3460c
Rv0053	Rv3461c
Rv0053	Rv3462c
Rv0053	Rv3601c
Rv0053	Rv3721c
Rv0053	Rv3921c
Rv0053	Rv3922c
Rv0053	Rv3923c
Rv0053	Rv3924c
Rv0054	Rv0055
Rv0054	Rv0056
Rv0054	Rv0057
Rv0054	Rv0058
Rv0054	Rv0125
Rv0054	Rv0192
Rv0054	Rv0430
Rv0054	Rv0639
Rv0054	Rv0641
Rv0054	Rv0652
Rv0054	Rv0701
Rv0054	Rv0702
Rv0054	Rv0706
Rv0054	Rv0707
Rv0054	Rv0732
Rv0054	Rv0734
Rv0054	Rv0783c
Rv0054	Rv0849
Rv0054	Rv1003
Rv0054	Rv1111c
Rv0054	Rv1211
Rv0054	Rv1314c
Rv0054	Rv1379
Rv0054	Rv1589
Rv0054	Rv1630
Rv0054	Rv1637c
Rv0054	Rv1641
Rv0054	Rv1642
Rv0054	Rv1643
Rv0054	Rv1644
Rv0054	Rv1695
Rv0054	Rv1696
Rv0054	Rv2055c
Rv0054	Rv2205c
Rv0054	Rv2213
Rv0054	Rv2412
Rv0054	Rv2421c
Rv0054	Rv2440c
Rv0054	Rv2441c
Rv0054	Rv2442c
Rv0054	Rv2461c
Rv0054	Rv2462c
Rv0054	Rv2753c
Rv0054	Rv2876
Rv0054	Rv2890c
Rv0054	Rv2909c
Rv0054	Rv3101c
Rv0054	Rv3105c
Rv0054	Rv3277
Rv0054	Rv3457c
Rv0054	Rv3458c
Rv0054	Rv3459c
Rv0054	Rv3460c
Rv0054	Rv3601c
Rv0054	Rv3603c
Rv0054	Rv3721c
Rv0054	Rv3921c
Rv0054	Rv3923c
Rv0054	Rv3924c
Rv0055	Rv0056
Rv0055	Rv0057
Rv0055	Rv0058
Rv0055	Rv0070c
Rv0055	Rv0634b
Rv0055	Rv0639
Rv0055	Rv0640
Rv0055	Rv0641
Rv0055	Rv0652
Rv0055	Rv0683
Rv0055	Rv0701
Rv0055	Rv0702
Rv0055	Rv0704
Rv0055	Rv0705
Rv0055	Rv0706
Rv0055	Rv0707
Rv0055	Rv0719
Rv0055	Rv0720
Rv0055	Rv0732
Rv0055	Rv0733
Rv0055	Rv0734
Rv0055	Rv1014c
Rv0055	Rv1298
Rv0055	Rv1389
Rv0055	Rv1630
Rv0055	Rv1641
Rv0055	Rv1642
Rv0055	Rv1643
Rv0055	Rv1696
Rv0055	Rv2246
Rv0055	Rv2412
Rv0055	Rv2440c
Rv0055	Rv2441c
Rv0055	Rv2442c
Rv0055	Rv2461c
Rv0055	Rv2462c
Rv0055	Rv2592c
Rv0055	Rv2785c
Rv0055	Rv2890c
Rv0055	Rv2904c
Rv0055	Rv2909c
Rv0055	Rv2976c
Rv0055	Rv2986c
Rv0055	Rv3009c
Rv0055	Rv3011c
Rv0055	Rv3105c
Rv0055	Rv3246c
Rv0055	Rv3442c
Rv0055	Rv3443c
Rv0055	Rv3456c
Rv0055	Rv3457c
Rv0055	Rv3458c
Rv0055	Rv3459c
Rv0055	Rv3460c
Rv0055	Rv3461c
Rv0055	Rv3462c
Rv0055	Rv3921c
Rv0055	Rv3922c
Rv0055	Rv3924c
Rv0056	Rv0057
Rv0056	Rv0058
Rv0056	Rv0070c
Rv0056	Rv0125
Rv0056	Rv0429c
Rv0056	Rv0469
Rv0056	Rv0529
Rv0056	Rv0639
Rv0056	Rv0640
Rv0056	Rv0641
Rv0056	Rv0652
Rv0056	Rv0682
Rv0056	Rv0683
Rv0056	Rv0701
Rv0056	Rv0702
Rv0056	Rv0704
Rv0056	Rv0705
Rv0056	Rv0706
Rv0056	Rv0707
Rv0056	Rv0708
Rv0056	Rv0719
Rv0056	Rv0720
Rv0056	Rv0721
Rv0056	Rv0723
Rv0056	Rv0732
Rv0056	Rv0733
Rv0056	Rv0734
Rv0056	Rv0777
Rv0056	Rv0950c
Rv0056	Rv0957
Rv0056	Rv1003
Rv0056	Rv1011
Rv0056	Rv1014c
Rv0056	Rv1112
Rv0056	Rv1298
Rv0056	Rv1315
Rv0056	Rv1389
Rv0056	Rv1487
Rv0056	Rv1488
Rv0056	Rv1589
Rv0056	Rv1630
Rv0056	Rv1641
Rv0056	Rv1642
Rv0056	Rv1643
Rv0056	Rv1658
Rv0056	Rv1695
Rv0056	Rv1696
Rv0056	Rv2055c
Rv0056	Rv2244
Rv0056	Rv2245
Rv0056	Rv2246
Rv0056	Rv2364c
Rv0056	Rv2366c
Rv0056	Rv2412
Rv0056	Rv2440c
Rv0056	Rv2441c
Rv0056	Rv2442c
Rv0056	Rv2457c
Rv0056	Rv2461c
Rv0056	Rv2462c
Rv0056	Rv2477c
Rv0056	Rv2592c
Rv0056	Rv2783c
Rv0056	Rv2785c
Rv0056	Rv2861c
Rv0056	Rv2890c
Rv0056	Rv2904c
Rv0056	Rv2909c
Rv0056	Rv2976c
Rv0056	Rv2986c
Rv0056	Rv3009c
Rv0056	Rv3011c
Rv0056	Rv3024c
Rv0056	Rv3100c
Rv0056	Rv3105c
Rv0056	Rv3137
Rv0056	Rv3246c
Rv0056	Rv3442c
Rv0056	Rv3456c
Rv0056	Rv3457c
Rv0056	Rv3458c
Rv0056	Rv3459c
Rv0056	Rv3460c
Rv0056	Rv3462c
Rv0056	Rv3601c
Rv0056	Rv3676
Rv0056	Rv3715c
Rv0056	Rv3913
Rv0056	Rv3921c
Rv0056	Rv3922c
Rv0056	Rv3924c
Rv0057	Rv0058
Rv0058	Rv0115
Rv0058	Rv0553
Rv0058	Rv0701
Rv0058	Rv0702
Rv0058	Rv0704
Rv0058	Rv0705
Rv0058	Rv0706
Rv0058	Rv0707
Rv0058	Rv0708
Rv0058	Rv0719
Rv0058	Rv0720
Rv0058	Rv0721
Rv0058	Rv0722
Rv0058	Rv0723
Rv0058	Rv0733
Rv0058	Rv0808
Rv0058	Rv1018c
Rv0058	Rv1050
Rv0058	Rv1309
Rv0058	Rv1310
Rv0058	Rv1311
Rv0058	Rv1391
Rv0058	Rv1438
Rv0058	Rv1547
Rv0058	Rv1614
Rv0058	Rv1617
Rv0058	Rv1630
Rv0058	Rv1641
Rv0058	Rv1642
Rv0058	Rv1692
Rv0058	Rv1713
Rv0058	Rv1784
Rv0058	Rv1964
Rv0058	Rv2155c
Rv0058	Rv2246
Rv0058	Rv2366c
Rv0058	Rv2457c
Rv0058	Rv2592c
Rv0058	Rv2718c
Rv0058	Rv2783c
Rv0058	Rv2861c
Rv0058	Rv2868c
Rv0058	Rv2890c
Rv0058	Rv2947c
Rv0058	Rv2976c
Rv0058	Rv2986c
Rv0058	Rv3009c
Rv0058	Rv3011c
Rv0058	Rv3024c
Rv0058	Rv3246c
Rv0058	Rv3423c
Rv0058	Rv3433c
Rv0058	Rv3456c
Rv0058	Rv3457c
Rv0058	Rv3458c
Rv0058	Rv3579c
Rv0058	Rv3580c
Rv0058	Rv3585
Rv0058	Rv3676
Rv0058	Rv3712
Rv0058	Rv3715c
Rv0058	Rv3721c
Rv0058	Rv3921c
Rv0058	Rv3922c
Rv0059	Rv0060
Rv0059	Rv0061
Rv0060	Rv0061
Rv0062	Rv0428c
Rv0063	Rv1522c
Rv0063	Rv2048c
Rv0063	Rv3604c
Rv0064	Rv0065
Rv0064	Rv0116c
Rv0064	Rv0412c
Rv0064	Rv0415
Rv0064	Rv2133c
Rv0064	Rv2323c
Rv0064	Rv2372c
Rv0064	Rv2867c
Rv0064	Rv3916c
Rv0065	Rv2053c
Rv0066c	Rv0951
Rv0066c	Rv0952
Rv0066c	Rv2455c
Rv0067c	Rv0783c
Rv0068	Rv1670
Rv0068	Rv3224
Rv0068	Rv3359
Rv0069c	Rv0070c
Rv0069c	Rv1239c
Rv0069c	Rv1447c
Rv0069c	Rv1638
Rv0069c	Rv2395
Rv0069c	Rv2593c
Rv0069c	Rv2973c
Rv0070c	Rv0533c
Rv0070c	Rv1017c
Rv0070c	Rv1299
Rv0070c	Rv1300
Rv0070c	Rv1302
Rv0070c	Rv1409
Rv0070c	Rv1412
Rv0070c	Rv1415
Rv0070c	Rv1416
Rv0070c	Rv1609
Rv0070c	Rv1649
Rv0070c	Rv1650
Rv0070c	Rv1689
Rv0070c	Rv1696
Rv0070c	Rv1826
Rv0070c	Rv1901
Rv0070c	Rv2148c
Rv0070c	Rv2218
Rv0070c	Rv2359
Rv0070c	Rv2419c
Rv0070c	Rv2465c
Rv0070c	Rv2533c
Rv0070c	Rv2552c
Rv0070c	Rv2614c
Rv0070c	Rv2718c
Rv0070c	Rv2916c
Rv0070c	Rv2976c
Rv0070c	Rv3240c
Rv0070c	Rv3285
Rv0070c	Rv3309c
Rv0070c	Rv3356c
Rv0070c	Rv3598c
Rv0072	Rv0073
Rv0072	Rv0232
Rv0072	Rv3557c
Rv0073	Rv0933
Rv0074	Rv0075
Rv0074	Rv1200
Rv0074	Rv2915c
Rv0075	Rv0727c
Rv0075	Rv1079
Rv0075	Rv2334
Rv0075	Rv2753c
Rv0075	Rv2773c
Rv0075	Rv3170
Rv0075	Rv3329
Rv0075	Rv3618
Rv0075	Rv3703c
Rv0077c	Rv0654
Rv0077c	Rv1804c
Rv0077c	Rv1963c
Rv0077c	Rv3323c
Rv0077c	Rv3504
Rv0078	Rv2566
Rv0078	Rv2567
Rv0079	Rv0080
Rv0079	Rv0569
Rv0079	Rv1996
Rv0079	Rv2004c
Rv0079	Rv2005c
Rv0079	Rv2028c
Rv0079	Rv2030c
Rv0079	Rv2031c
Rv0079	Rv2032
Rv0079	Rv2108
Rv0079	Rv2627c
Rv0079	Rv2629
Rv0079	Rv3125c
Rv0079	Rv3127
Rv0079	Rv3129
Rv0079	Rv3130c
Rv0079	Rv3131
Rv0079	Rv3132c
Rv0079	Rv3134c
Rv0080	Rv0081
Rv0080	Rv0569
Rv0080	Rv1342c
Rv0080	Rv1343c
Rv0080	Rv1804c
Rv0080	Rv1996
Rv0080	Rv2004c
Rv0080	Rv2005c
Rv0080	Rv2006
Rv0080	Rv2028c
Rv0080	Rv2029c
Rv0080	Rv2030c
Rv0080	Rv2032
Rv0080	Rv2108
Rv0080	Rv2618
Rv0080	Rv2621c
Rv0080	Rv2623
Rv0080	Rv2624c
Rv0080	Rv2627c
Rv0080	Rv2629
Rv0080	Rv3125c
Rv0080	Rv3127
Rv0080	Rv3129
Rv0080	Rv3130c
Rv0080	Rv3131
Rv0080	Rv3132c
Rv0080	Rv3134c
Rv0081	Rv0082
Rv0081	Rv0083
Rv0081	Rv0084
Rv0081	Rv0085
Rv0081	Rv0086
Rv0081	Rv0087
Rv0081	Rv0088
Rv0081	Rv1707
Rv0081	Rv2963
Rv0081	Rv3132c
Rv0081	Rv3133c
Rv0081	Rv3273
Rv0082	Rv0083
Rv0082	Rv0084
Rv0082	Rv0085
Rv0082	Rv0086
Rv0082	Rv0087
Rv0082	Rv0088
Rv0082	Rv1162
Rv0082	Rv2003c
Rv0082	Rv2631
Rv0082	Rv2900c
Rv0082	Rv3148
Rv0082	Rv3153
Rv0082	Rv3156
Rv0082	Rv3158
Rv0083	Rv0084
Rv0083	Rv0085
Rv0083	Rv0086
Rv0083	Rv0087
Rv0083	Rv0088
Rv0083	Rv1162
Rv0083	Rv2900c
Rv0083	Rv3153
Rv0083	Rv3156
Rv0084	Rv0085
Rv0084	Rv0086
Rv0084	Rv0087
Rv0084	Rv0088
Rv0084	Rv2900c
Rv0084	Rv3153
Rv0084	Rv3156
Rv0085	Rv0086
Rv0085	Rv0087
Rv0085	Rv0088
Rv0086	Rv0087
Rv0086	Rv0088
Rv0086	Rv2900c
Rv0086	Rv3153
Rv0086	Rv3156
Rv0087	Rv0088
Rv0087	Rv1162
Rv0087	Rv2900c
Rv0087	Rv3153
Rv0087	Rv3156
Rv0088	Rv2984
Rv0088	Rv2985
Rv0089	Rv0573c
Rv0089	Rv0809
Rv0089	Rv0957
Rv0089	Rv1392
Rv0089	Rv1589
Rv0089	Rv1963c
Rv0089	Rv2232
Rv0089	Rv2783c
Rv0090	Rv0159c
Rv0090	Rv2330c
Rv0091	Rv0758
Rv0091	Rv0981
Rv0091	Rv1017c
Rv0091	Rv1018c
Rv0091	Rv1700
Rv0091	Rv2204c
Rv0091	Rv2243
Rv0091	Rv2367c
Rv0091	Rv2420c
Rv0091	Rv2421c
Rv0091	Rv2447c
Rv0091	Rv2538c
Rv0091	Rv2552c
Rv0091	Rv2837c
Rv0091	Rv3025c
Rv0091	Rv3227
Rv0091	Rv3648c
Rv0091	Rv3841
Rv0092	Rv0103c
Rv0092	Rv0190
Rv0092	Rv1992c
Rv0092	Rv2259
Rv0092	Rv2260
Rv0093c	Rv0159c
Rv0093c	Rv0160c
Rv0093c	Rv0996
Rv0093c	Rv1453
Rv0093c	Rv1455
Rv0093c	Rv1526c
Rv0093c	Rv1706c
Rv0093c	Rv1804c
Rv0093c	Rv1971
Rv0093c	Rv1973
Rv0093c	Rv2169c
Rv0093c	Rv2488c
Rv0094c	Rv1548c
Rv0094c	Rv1587c
Rv0094c	Rv1620c
Rv0094c	Rv1702c
Rv0094c	Rv1727
Rv0094c	Rv1782
Rv0094c	Rv1801
Rv0094c	Rv1802
Rv0094c	Rv1926c
Rv0094c	Rv1937
Rv0094c	Rv1965
Rv0094c	Rv1966
Rv0094c	Rv1967
Rv0094c	Rv1969
Rv0094c	Rv1970
Rv0094c	Rv1971
Rv0094c	Rv1972
Rv0094c	Rv1973
Rv0094c	Rv1975
Rv0094c	Rv1976c
Rv0094c	Rv2013
Rv0094c	Rv2015c
Rv0094c	Rv2042c
Rv0094c	Rv2100
Rv0094c	Rv2319c
Rv0094c	Rv2389c
Rv0094c	Rv2728c
Rv0094c	Rv3467
Rv0096	Rv0097
Rv0096	Rv0098
Rv0096	Rv0099
Rv0096	Rv0100
Rv0096	Rv0101
Rv0096	Rv0159c
Rv0096	Rv0160c
Rv0096	Rv1453
Rv0096	Rv1455
Rv0096	Rv1727
Rv0096	Rv1966
Rv0096	Rv2036
Rv0096	Rv2169c
Rv0096	Rv2551c
Rv0096	Rv2598
Rv0097	Rv0098
Rv0097	Rv0099
Rv0097	Rv0100
Rv0097	Rv0101
Rv0098	Rv0099
Rv0098	Rv0100
Rv0098	Rv0101
Rv0099	Rv0100
Rv0099	Rv0101
Rv0099	Rv0103c
Rv0099	Rv0881
Rv0100	Rv0101
Rv0101	Rv0687
Rv0101	Rv0783c
Rv0101	Rv1070c
Rv0101	Rv1524
Rv0101	Rv1562c
Rv0101	Rv2377c
Rv0101	Rv2379c
Rv0101	Rv2380c
Rv0101	Rv2383c
Rv0101	Rv2384
Rv0101	Rv2794c
Rv0101	Rv2935
Rv0101	Rv2970c
Rv0101	Rv3215
Rv0101	Rv3265c
Rv0101	Rv3601c
Rv0102	Rv0103c
Rv0102	Rv0861c
Rv0102	Rv1024
Rv0102	Rv1417
Rv0102	Rv1425
Rv0102	Rv1565c
Rv0102	Rv1570
Rv0102	Rv2048c
Rv0102	Rv2101
Rv0102	Rv2174
Rv0102	Rv2218
Rv0102	Rv2219
Rv0102	Rv2223c
Rv0102	Rv2229c
Rv0102	Rv2314c
Rv0102	Rv2482c
Rv0102	Rv2483c
Rv0103c	Rv2218
Rv0104	Rv0152c
Rv0104	Rv1937
Rv0104	Rv2053c
Rv0105c	Rv1298
Rv0105c	Rv1550
Rv0106	Rv0979a
Rv0106	Rv1316c
Rv0106	Rv2056c
Rv0110	Rv0650
Rv0110	Rv1080c
Rv0110	Rv1257c
Rv0110	Rv1354c
Rv0110	Rv2216
Rv0110	Rv2581c
Rv0110	Rv2613c
Rv0110	Rv2701c
Rv0110	Rv3237c
Rv0111	Rv0216
Rv0111	Rv0402c
Rv0111	Rv0634b
Rv0111	Rv1544
Rv0111	Rv1565c
Rv0111	Rv1984c
Rv0111	Rv2214c
Rv0111	Rv2234
Rv0111	Rv2407
Rv0111	Rv2425c
Rv0111	Rv2440c
Rv0111	Rv3363c
Rv0111	Rv3493c
Rv0112	Rv0113
Rv0112	Rv0114
Rv0112	Rv1511
Rv0112	Rv3781
Rv0113	Rv0114
Rv0113	Rv0115
Rv0113	Rv1416
Rv0113	Rv1512
Rv0113	Rv1520
Rv0113	Rv1695
Rv0113	Rv2029c
Rv0113	Rv2476c
Rv0113	Rv2874
Rv0113	Rv2898c
Rv0113	Rv3264c
Rv0113	Rv3465
Rv0113	Rv3784
Rv0114	Rv0115
Rv0114	Rv1080c
Rv0114	Rv1101c
Rv0114	Rv1389
Rv0114	Rv1406
Rv0114	Rv1407
Rv0114	Rv1520
Rv0114	Rv2029c
Rv0114	Rv2182c
Rv0114	Rv2184c
Rv0114	Rv2388c
Rv0114	Rv2521
Rv0114	Rv2697c
Rv0114	Rv3266c
Rv0114	Rv3455c
Rv0114	Rv3784
Rv0114	Rv3815c
Rv0114	Rv3910
Rv0115	Rv0486
Rv0115	Rv1512
Rv0115	Rv1520
Rv0115	Rv3264c
Rv0115	Rv3465
Rv0115	Rv3784
Rv0115	Rv3910
Rv0116c	Rv2372c
Rv0116c	Rv2707
Rv0116c	Rv2744c
Rv0116c	Rv3287c
Rv0116c	Rv3526
Rv0117	Rv1664
Rv0117	Rv2210c
Rv0117	Rv2428
Rv0117	Rv2438c
Rv0117	Rv2973c
Rv0117	Rv3050c
Rv0117	Rv3571
Rv0119	Rv2455c
Rv0119	Rv2573
Rv0120c	Rv1018c
Rv0121c	Rv0132c
Rv0121c	Rv0152c
Rv0121c	Rv1075c
Rv0121c	Rv1527c
Rv0121c	Rv1619
Rv0121c	Rv1783
Rv0121c	Rv1851
Rv0121c	Rv2161c
Rv0121c	Rv2169c
Rv0121c	Rv2551c
Rv0121c	Rv2867c
Rv0122	Rv0123
Rv0125	Rv2129c
Rv0126	Rv0127
Rv0126	Rv1213
Rv0126	Rv1326c
Rv0126	Rv1327c
Rv0126	Rv1562c
Rv0126	Rv1563c
Rv0126	Rv1564c
Rv0126	Rv1781c
Rv0126	Rv2471
Rv0126	Rv2899c
Rv0126	Rv3401
Rv0126	Rv3701c
Rv0127	Rv0619
Rv0127	Rv1212c
Rv0127	Rv1326c
Rv0127	Rv1327c
Rv0127	Rv1691
Rv0127	Rv2262c
Rv0127	Rv2286c
Rv0129c	Rv0133
Rv0129c	Rv0164
Rv0129c	Rv0169
Rv0129c	Rv0170
Rv0129c	Rv0172
Rv0129c	Rv0173
Rv0129c	Rv0174
Rv0129c	Rv0175
Rv0129c	Rv0176
Rv0129c	Rv0177
Rv0129c	Rv0178
Rv0129c	Rv0179c
Rv0129c	Rv0184
Rv0129c	Rv0185
Rv0129c	Rv0199
Rv0129c	Rv0203
Rv0129c	Rv0204c
Rv0129c	Rv0207c
Rv0129c	Rv0216
Rv0129c	Rv0402c
Rv0129c	Rv0428c
Rv0129c	Rv0431
Rv0129c	Rv0479c
Rv0129c	Rv0518
Rv0129c	Rv0519c
Rv0129c	Rv1157c
Rv0129c	Rv1252c
Rv0129c	Rv1531
Rv0129c	Rv1546
Rv0129c	Rv1690
Rv0129c	Rv1691
Rv0129c	Rv1697
Rv0129c	Rv1698
Rv0129c	Rv1784
Rv0129c	Rv1789
Rv0129c	Rv1823
Rv0129c	Rv1886c
Rv0129c	Rv1887
Rv0129c	Rv1984c
Rv0129c	Rv1987
Rv0129c	Rv2046
Rv0129c	Rv2049c
Rv0129c	Rv2064
Rv0129c	Rv2286c
Rv0129c	Rv2339
Rv0129c	Rv2721c
Rv0129c	Rv2736c
Rv0129c	Rv3096
Rv0129c	Rv3209
Rv0129c	Rv3244c
Rv0129c	Rv3258c
Rv0129c	Rv3317
Rv0129c	Rv3363c
Rv0129c	Rv3587c
Rv0129c	Rv3604c
Rv0129c	Rv3647c
Rv0129c	Rv3669
Rv0129c	Rv3714c
Rv0129c	Rv3782
Rv0129c	Rv3793
Rv0129c	Rv3794
Rv0129c	Rv3795
Rv0129c	Rv3802c
Rv0129c	Rv3805c
Rv0129c	Rv3807c
Rv0129c	Rv3808c
Rv0129c	Rv3882c
Rv0129c	Rv3910
Rv0130	Rv0131c
Rv0130	Rv0154c
Rv0130	Rv0400c
Rv0130	Rv0690c
Rv0130	Rv1095
Rv0130	Rv1532c
Rv0130	Rv2303c
Rv0130	Rv2766c
Rv0130	Rv3542c
Rv0130	Rv3548c
Rv0130	Rv3761c
Rv0131c	Rv0132c
Rv0131c	Rv0244c
Rv0131c	Rv1335
Rv0131c	Rv1866
Rv0131c	Rv1895
Rv0131c	Rv2384
Rv0131c	Rv2500c
Rv0131c	Rv2724c
Rv0131c	Rv3272
Rv0131c	Rv3504
Rv0132c	Rv1175c
Rv0132c	Rv1826
Rv0132c	Rv1912c
Rv0133	Rv0153c
Rv0133	Rv0179c
Rv0133	Rv0184
Rv0133	Rv0185
Rv0133	Rv0192
Rv0133	Rv0216
Rv0133	Rv0221
Rv0133	Rv0499
Rv0133	Rv0589
Rv0133	Rv1319c
Rv0133	Rv1320c
Rv0133	Rv1417
Rv0133	Rv1425
Rv0133	Rv1546
Rv0133	Rv1610
Rv0133	Rv1691
Rv0133	Rv1698
Rv0133	Rv1784
Rv0133	Rv1789
[truncated: 30,547 more rows]
