# Supplementary material for: Understanding Communication Signals during Mycobacterial Latency through Predicted Genome-Wide Protein Interactions and Boolean Modeling
Source: PLoS One. 2012 Mar 20;7(3):e33893. doi: 10.1371/journal.pone.0033893 (PMC3309013; doi:10.1371/journal.pone.0033893)
Supplement: Table S3 — List of high centrality proteins in the network. (TXT) [file pone.0033893.s008.txt]

List of high centrality nodes in the network

Rv0002
Rv0006
Rv0007
Rv0009
Rv0011c
Rv0013
Rv0014c
Rv0016c
Rv0018c
Rv0020c
Rv0039c
Rv0050
Rv0051
Rv0054
Rv0056
Rv0058
Rv0070c
Rv0133
Rv0138
Rv0164
Rv0166
Rv0167
Rv0169
Rv0170
Rv0172
Rv0173
Rv0174
Rv0175
Rv0177
Rv0178
Rv0179c
Rv0184
Rv0203
Rv0204c
Rv0205
Rv0207c
Rv0208c
Rv0220
Rv0221
Rv0225
Rv0227c
Rv0236c
Rv0237
Rv0241c
Rv0255c
Rv0259c
Rv0283
Rv0286
Rv0295c
Rv0315
Rv0322
Rv0334
Rv0339c
Rv0357c
Rv0381c
Rv0383c
Rv0412c
Rv0422c
Rv0428c
Rv0429c
Rv0430
Rv0431
Rv0432
Rv0433
Rv0434
Rv0438c
Rv0444c
Rv0455c
Rv0462
Rv0464c
Rv0478
Rv0479c
Rv0482
Rv0491
Rv0497
Rv0499
Rv0500
Rv0506
Rv0510
Rv0511
Rv0512
Rv0513
Rv0524
Rv0528
Rv0529
Rv0533c
Rv0543c
Rv0554
Rv0556
Rv0557
Rv0558
Rv0559c
Rv0562
Rv0589
Rv0591
Rv0613c
Rv0625c
Rv0635
Rv0636
Rv0637
Rv0639
Rv0655
Rv0679c
Rv0686
Rv0693
Rv0696
Rv0702
Rv0724
Rv0733
Rv0736
Rv0737
Rv0738
Rv0753c
Rv0756c
Rv0760c
Rv0772
Rv0774c
Rv0777
Rv0780
Rv0803
Rv0808
Rv0809
Rv0812
Rv0813c
Rv0814c
Rv0815c
Rv0822c
Rv0823c
Rv0863
Rv0865
Rv0867c
Rv0868c
Rv0869c
Rv0883c
Rv0896
Rv0910
Rv0912
Rv0935
Rv0946c
Rv0950c
Rv0952
Rv0954
Rv0955
Rv0957
Rv0990c
Rv0993
Rv0999
Rv1002c
Rv1003
Rv1008
Rv1010
Rv1011
Rv1017c
Rv1018c
Rv1020
Rv1025
Rv1058
Rv1070c
Rv1080c
Rv1108c
Rv1109c
Rv1111c
Rv1125
Rv1156
Rv1166
Rv1168c
Rv1173
Rv1174c
Rv1181
Rv1202
Rv1223
Rv1262c
Rv1274
Rv1280c
Rv1287
Rv1292
Rv1293
Rv1294
Rv1297
Rv1298
Rv1299
Rv1300
Rv1301
Rv1304
Rv1307
Rv1309
Rv1311
Rv1312
Rv1314c
Rv1315
Rv1316c
Rv1319c
Rv1320c
Rv1324
Rv1332
Rv1338
Rv1341
Rv1353c
Rv1361c
Rv1362c
Rv1363c
Rv1380
Rv1381
Rv1382
Rv1385
Rv1386
Rv1387
Rv1388
Rv1389
Rv1390
Rv1391
Rv1392
Rv1402
Rv1406
Rv1407
Rv1408
Rv1409
Rv1411c
Rv1412
Rv1415
Rv1416
Rv1417
Rv1420
Rv1422
Rv1426c
Rv1436
Rv1438
Rv1446c
Rv1449c
Rv1456c
Rv1482c
Rv1500
Rv1504c
Rv1520
Rv1522c
Rv1534
Rv1540
Rv1544
Rv1546
Rv1547
Rv1557
Rv1558
Rv1559
Rv1565c
Rv1569
Rv1570
Rv1587c
Rv1589
Rv1590
Rv1598c
Rv1599
Rv1603
Rv1606
Rv1609
Rv1610
Rv1611
Rv1612
Rv1613
Rv1614
Rv1617
Rv1626
Rv1628c
Rv1629
Rv1630
Rv1631
Rv1632c
Rv1633
Rv1638
Rv1639c
Rv1643
Rv1650
Rv1652
Rv1659
Rv1689
Rv1690
Rv1691
Rv1694
Rv1695
Rv1698
Rv1700
Rv1701
Rv1709
Rv1710
Rv1711
Rv1712
Rv1713
Rv1728c
Rv1754c
Rv1765c
Rv1784
Rv1787
Rv1789
Rv1790
Rv1796
Rv1797
Rv1801
Rv1808
Rv1823
Rv1826
Rv1828
Rv1845c
Rv1871c
Rv1884c
Rv1886c
Rv1889c
Rv1890c
Rv1891
Rv1901
Rv1937
Rv1967
Rv1968
Rv1973
Rv1980c
Rv1984c
Rv2001
Rv2004c
Rv2029c
Rv2046
Rv2048c
Rv2054
Rv2074
Rv2091c
Rv2092c
Rv2093c
Rv2096c
Rv2097c
Rv2109c
Rv2112c
Rv2121c
Rv2137c
Rv2139
Rv2145c
Rv2148c
Rv2149c
Rv2150c
Rv2151c
Rv2152c
Rv2154c
Rv2155c
Rv2158c
Rv2161c
Rv2163c
Rv2171
Rv2174
Rv2175c
Rv2186c
Rv2189c
Rv2193
Rv2215
Rv2223c
Rv2228c
Rv2229c
Rv2232
Rv2234
Rv2239c
Rv2244
Rv2245
Rv2248
Rv2256c
Rv2286c
Rv2314c
Rv2334
Rv2335
Rv2339
Rv2343c
Rv2359
Rv2361c
Rv2362c
Rv2364c
Rv2366c
Rv2367c
Rv2368c
Rv2372c
Rv2388c
Rv2404c
Rv2409c
Rv2413c
Rv2418c
Rv2420c
Rv2421c
Rv2425c
Rv2427c
Rv2431c
Rv2438c
Rv2439c
Rv2440c
Rv2444c
Rv2445c
Rv2447c
Rv2457c
Rv2462c
Rv2465c
Rv2468c
Rv2474c
Rv2475c
Rv2477c
Rv2483c
Rv2501c
Rv2533c
Rv2534c
Rv2538c
Rv2540c
Rv2551c
Rv2552c
Rv2553c
Rv2555c
Rv2559c
Rv2572c
Rv2580c
Rv2583c
Rv2584c
Rv2586c
Rv2587c
Rv2592c
Rv2593c
Rv2594c
Rv2603c
Rv2614c
Rv2616
Rv2667
Rv2672
Rv2678c
Rv2681
Rv2682c
Rv2689c
Rv2696c
Rv2703
Rv2704
Rv2715
Rv2718c
Rv2721c
Rv2726c
Rv2727c
Rv2728c
Rv2733c
Rv2736c
Rv2746c
Rv2752c
Rv2753c
Rv2763c
Rv2773c
Rv2778c
Rv2782c
Rv2783c
Rv2785c
Rv2786c
Rv2793c
Rv2844
Rv2845c
Rv2847c
Rv2861c
Rv2867c
Rv2868c
Rv2869c
Rv2881c
Rv2882c
Rv2890c
Rv2898c
Rv2902c
Rv2903c
Rv2904c
Rv2906c
Rv2909c
Rv2916c
Rv2921c
Rv2922c
Rv2925c
Rv2932
Rv2942
Rv2945c
Rv2946c
Rv2948c
Rv2965c
Rv2966c
Rv2969c
Rv2973c
Rv2976c
Rv2977c
Rv2980
Rv2982c
Rv2985
Rv2986c
Rv2987c
Rv2988c
Rv2992c
Rv2993c
Rv2995c
Rv3005c
Rv3009c
Rv3011c
Rv3014c
Rv3015c
Rv3018c
Rv3019c
Rv3022c
Rv3024c
Rv3032
Rv3034c
Rv3037c
Rv3038c
Rv3042c
Rv3043c
Rv3089
Rv3099c
Rv3100c
Rv3101c
Rv3116
Rv3147
Rv3151
Rv3153
Rv3154
Rv3156
Rv3157
Rv3165c
Rv3166c
Rv3207c
Rv3208
Rv3209
Rv3212
Rv3227
Rv3228
Rv3234c
Rv3245c
Rv3246c
Rv3247c
Rv3256c
Rv3257c
Rv3258c
Rv3262
Rv3264c
Rv3265c
Rv3276c
Rv3277
Rv3279c
Rv3282
Rv3318
Rv3336c
Rv3338
Rv3346c
Rv3356c
Rv3363c
Rv3366
Rv3389c
Rv3396c
Rv3409c
Rv3419c
Rv3422c
Rv3423c
Rv3426
Rv3433c
Rv3436c
Rv3438
Rv3441c
Rv3455c
Rv3457c
Rv3465
Rv3467
Rv3478
Rv3481c
Rv3489
Rv3493c
Rv3496c
Rv3501c
Rv3515c
Rv3525c
Rv3526
Rv3527
Rv3529c
Rv3553
Rv3567c
Rv3569c
Rv3574
Rv3579c
Rv3580c
Rv3581c
Rv3582c
Rv3583c
Rv3585
Rv3587c
Rv3598c
Rv3600c
Rv3604c
Rv3606c
Rv3607c
Rv3608c
Rv3609c
Rv3610c
Rv3624c
Rv3634c
Rv3646c
Rv3647c
Rv3651
Rv3660c
Rv3674c
Rv3682
Rv3683
Rv3690
Rv3695
Rv3707c
Rv3708c
Rv3709c
Rv3714c
Rv3715c
Rv3721c
Rv3739c
Rv3772
Rv3775
Rv3781
Rv3782
Rv3783
Rv3793
Rv3794
Rv3795
Rv3804c
Rv3805c
Rv3806c
Rv3811
Rv3823c
Rv3834c
Rv3838c
Rv3849
Rv3850
Rv3858c
Rv3866
Rv3869
Rv3870
Rv3872
Rv3873
Rv3875
Rv3876
Rv3883c
Rv3888c
Rv3907c
Rv3910
Rv3915
Rv3919c
Rv3921c
Rv3922c
Rv3923c
