# Supplementary material for: Understanding Communication Signals during Mycobacterial Latency through Predicted Genome-Wide Protein Interactions and Boolean Modeling
Source: PLoS One. 2012 Mar 20;7(3):e33893. doi: 10.1371/journal.pone.0033893 (PMC3309013; doi:10.1371/journal.pone.0033893)
Supplement: Table S4 — List of communities identified in the interaction map using Infomap community detection tool. (TXT) [file pone.0033893.s009.txt]

Communities Identified in the Protein functional linkages map using Infomap community detection tool

1	Rv0912	Rv2096c	Rv1788	Rv3347c	Rv2224c	Rv1565c	Rv1174c	Rv3487c	Rv1156	Rv0201c	Rv3019c	Rv3910	Rv0589	Rv1481	Rv0519c	Rv2185c	Rv3259	Rv2175c	Rv1790	Rv2446c	Rv1477	Rv3337	Rv2195	Rv1823	Rv3018c	Rv3876	Rv1140	Rv1868	Rv3368c	Rv1362c	Rv1233c	Rv2273	Rv0063	Rv3372	Rv0200	Rv2049c	Rv1615	Rv0913c	Rv3212	Rv0402c	Rv1196	Rv2409c	Rv3775	Rv0178	Rv0184	Rv3591c	Rv3493c	Rv3477	Rv1280c	Rv2951c	Rv2223c	Rv1312	Rv2073c	Rv3867	Rv1784	Rv3268	Rv0204c	Rv2171	Rv1828	Rv3691	Rv3669	Rv2237	Rv1387	Rv0731c	Rv2905	Rv3888c	Rv0515	Rv0146	Rv3762c	Rv3346c	Rv0636	Rv0475	Rv2138	Rv3416	Rv2172c	Rv1361c	Rv0296c	Rv0517	Rv0315	Rv2475c	Rv2345	Rv1155	Rv2203	Rv0525	Rv1182	Rv0040c	Rv1546	Rv1386	Rv3792	Rv3415c	Rv1173	Rv3006	Rv2248	Rv3244c	Rv3136	Rv0868c	Rv2736c	Rv0909	Rv0443	Rv1322	Rv3499c	Rv0419	Rv3807c	Rv3463	Rv1691	Rv0692	Rv0177	Rv2110c	Rv3805c	Rv3597c	Rv0236c	Rv2405	Rv0010c	Rv0737	Rv0483	Rv0530	Rv3038c	Rv3478	Rv0815c	Rv0339c	Rv1590	Rv2574	Rv3695	Rv2463	Rv1683	Rv0007	Rv3593	Rv2696c	Rv3233c	Rv1980c	Rv1352	Rv3689	Rv0050	Rv3810	Rv2257c	Rv3780	Rv2046	Rv3739c	Rv0049	Rv0428c	Rv2799	Rv2576c	Rv1025	Rv2054	Rv0861c	Rv3870	Rv1884c	Rv3863	Rv1797	Rv3714c	Rv1425	Rv3871	Rv0511	Rv1319c	Rv3377c	Rv3698	Rv0466	Rv3193c	Rv3414c	Rv3037c	Rv3825c	Rv3732	Rv0432	Rv0011c	Rv0309	Rv3360	Rv0169	Rv0691c	Rv1728c	Rv2844	Rv2430c	Rv2843	Rv3779	Rv2091c	Rv3209	Rv1476	Rv3881c	Rv2194	Rv3850	Rv0498	Rv2272	Rv0203	Rv0431	Rv1382	Rv2137c	Rv0583c	Rv0336	Rv1244	Rv0205	Rv3304	Rv0888	Rv2985	Rv0547c	Rv2672	Rv0170	Rv3683	Rv1610	Rv3783	Rv3690	Rv1270c	Rv3036c	Rv1870c	Rv1307	Rv2197c	Rv1886c	Rv3647c	Rv2145c	Rv3494c	Rv1881c	Rv0241c	Rv3277	Rv3722c	Rv3409c	Rv2732c	Rv3818	Rv0225	Rv2915c	Rv2114	Rv3804c	Rv3835	Rv2120c	Rv0145	Rv3808c	Rv0265c	Rv0801	Rv1845c	Rv2778c	Rv2206	Rv3096	Rv0433	Rv0637	Rv3874	Rv3849	Rv1171	Rv3498c	Rv3592	Rv3278c	Rv3865	Rv3875	Rv3811	Rv3389c	Rv0283	Rv0216	Rv0226c	Rv1183	Rv1639c	Rv3705c	Rv3480c	Rv3412	Rv3426	Rv1815	Rv3806c	Rv3234c	Rv3267	Rv2431c	Rv1486c	Rv3767c	Rv0638	Rv3923c	Rv1890c	Rv3868	Rv1798	Rv1524	Rv1697	Rv3882c	Rv3604c	Rv0813c	Rv2226	Rv1002c	Rv2198c	Rv0464c	Rv2184c	Rv2997	Rv1984c	Rv0153c	Rv1775	Rv2739c	Rv3802c	Rv1365c	Rv3520c	Rv3258c	Rv3479	Rv2923c	Rv3231c	Rv3763	Rv0221	Rv3789	Rv3317	Rv0501	Rv0526	Rv3793	Rv1598c	Rv0479c	Rv0730	Rv2876	Rv3704c	Rv0202c	Rv2256c	Rv0824c	Rv1363c	Rv3497c	Rv3720	Rv1632c	Rv1891	Rv3413c	Rv3103c	Rv1194c	Rv3578	Rv3218	Rv0554	Rv3821	Rv2425c	Rv3046c	Rv2189c	Rv3476c	Rv3378c	Rv3682	Rv3207c	Rv0997	Rv0173	Rv0625c	Rv0401	Rv3717	Rv1558	Rv1836c	Rv2945c	Rv2585c	Rv3135	Rv0129c	Rv3694c	Rv2001	Rv0403c	Rv1426c	Rv2261c	Rv1919c	Rv3219	Rv3438	Rv2939	Rv1261c	Rv2700	Rv1883c	Rv2097c	Rv0686	Rv3260c	Rv3075c	Rv1230c	Rv0199	Rv3584	Rv2111c	Rv3587c	Rv0528	Rv2953	Rv0471c	Rv2302	Rv3117	Rv2942	Rv3256c	Rv0867c	Rv2193	Rv3437	Rv0513	Rv2301	Rv1703c	Rv1118c	Rv1786	Rv3684	Rv3099c	Rv3492c	Rv0062	Rv3693	Rv3873	Rv3651	Rv1368	Rv1275	Rv0954	Rv2794c	Rv1808	Rv2507	Rv2698	Rv2536	Rv0504c	Rv2376c	Rv1987	Rv2375	Rv0383c	Rv1773c	Rv1570	Rv2418c	Rv3254	Rv2342	Rv0344c	Rv1411c	Rv2108	Rv1871c	Rv2119	Rv3004	Rv2092c	Rv1816	Rv3880c	Rv2118c	Rv3719	Rv3782	Rv3519	Rv1094	Rv2326c	Rv2360c	Rv2518c	Rv1305	Rv2258c	Rv3055	Rv1111c	Rv2681	Rv1531	Rv3707c	Rv0497	Rv3611	Rv0679c	Rv0613c	Rv0207c	Rv3725	Rv2141c	Rv3776	Rv1459c	Rv0862c	Rv1780	Rv0171	Rv2074	Rv1105	Rv3255c	Rv1388	Rv0250c	Rv2115c	Rv1522c	Rv2403c	Rv0738	Rv3262	Rv0590	Rv3547	Rv0518	Rv0312	Rv3311	Rv0863	Rv1774	Rv1457c	Rv3847	Rv3773c	Rv1887	Rv3824c	Rv2721c	Rv0910	Rv1754c	Rv0380c	Rv0052	Rv1760	Rv1698	Rv3794	Rv1318c	Rv3795	Rv0036c	Rv3657c	Rv0164	Rv0814c	Rv3822	Rv2199c	Rv0543c	Rv2413c	Rv2542	Rv2450c	Rv1166	Rv1211	Rv2708c	Rv0295c	Rv1410c	Rv3920c	Rv0430	Rv1433	Rv0516c	Rv0502	Rv1571	Rv3778c	Rv1181	Rv2969c	Rv2113	Rv3500c	Rv3044	Rv1789	Rv2994	Rv0998	Rv0756c	Rv2286c	Rv0174	Rv1776c	Rv3355c	Rv3718c	Rv1390	Rv0559c	Rv1109c	Rv1796	Rv2339	Rv0955	Rv1765c	Rv0307c	Rv3489	Rv3872	Rv3723	Rv3399	Rv3576	Rv3877	Rv1882c	Rv1184c	Rv1252c	Rv1251c	Rv2147c	Rv3724b	Rv0774c	Rv3819	Rv3354	Rv0345	Rv1945	Rv3245c	Rv0176	Rv2474c	Rv3118	Rv1787	Rv3005c	Rv3851	Rv0444c	Rv1860	Rv3281	Rv0220	Rv1417	Rv3843c	Rv1358	Rv2331	Rv3050c	Rv2095c	Rv0472c	Rv0760c	Rv2680	Rv0455c	Rv3482c	Rv3800c	Rv3791	Rv1158c	Rv2262c	Rv0316	Rv3338	Rv0133	Rv1332	Rv1434	Rv2264c	Rv3143	Rv0227c	Rv3820c	Rv1616	Rv2061c	Rv0192	Rv3425	Rv3484	Rv1889c	Rv2795c	Rv1320c	Rv2212	Rv1132	Rv3801c	Rv2352c	Rv0138	Rv3909	Rv2840c	Rv3261	Rv0421c	Rv1274	Rv2468c	Rv1690	Rv3483c	Rv0883c	Rv1591	Rv0051	Rv2520c	Rv0168	Rv2135c	Rv0172	Rv2983	Rv1303	Rv3869	Rv2356c	Rv1013	Rv0206c	Rv0822c	Rv0287	Rv1360	Rv0854	Rv0185	Rv1517	Rv0635	Rv0506	Rv1879	Rv0381c	Rv3803c	Rv3495c	Rv0256c	Rv1157c	Rv3866	Rv3883c	Rv0531	Rv2048c	Rv2112c	Rv1918c	Rv1482c	Rv0039c	Rv3210c	Rv2738c	Rv0418	Rv0999	Rv1795	Rv1747	Rv3594	Rv3790	Rv0755c	Rv3363c	Rv0179c	Rv3450c	Rv3699	Rv2109c	Rv2239c	Rv0020c	Rv0175	Rv3208	Rv3645	Rv0556	Rv1885c	Rv3496c	Rv0546c	Rv0817c	Rv1321	Rv1456c	Rv2200c	Rv0810c	
2	Rv1642	Rv2884	Rv2785c	Rv3460c	Rv2460c	Rv0057	Rv0705	Rv1650	Rv2909c	Rv0722	Rv1298	Rv0641	Rv0871	Rv2861c	Rv0054	Rv0714	Rv3919c	Rv2907c	Rv2904c	Rv2461c	Rv2889c	Rv3211	Rv0683	Rv0717	Rv0651	Rv0709	Rv2784c	Rv1308	Rv2325c	Rv0125	Rv2056c	Rv3596c	Rv3921c	Rv2440c	Rv2442c	Rv0053	Rv2420c	Rv2244	Rv1630	Rv0723	Rv0009	Rv0685	Rv0719	Rv3455c	Rv3458c	Rv1003	Rv0005	Rv1018c	Rv2906c	Rv0702	Rv1614	Rv0684	Rv2703	Rv0668	Rv0002	Rv0716	Rv2441c	Rv1641	Rv3715c	Rv2986c	Rv2783c	Rv0720	Rv3100c	Rv1014c	Rv3024c	Rv2603c	Rv0120c	Rv0056	Rv0706	Rv2882c	Rv0006	Rv2890c	Rv1821	Rv1306	Rv2457c	Rv1015c	Rv1436	Rv0718	Rv0001	Rv1311	Rv0429c	Rv2702	Rv0640	Rv0715	Rv0950c	Rv0703	Rv3101c	Rv2246	Rv0724	Rv3459c	Rv3922c	Rv1299	Rv0700	Rv3721c	Rv1649	Rv0733	Rv1438	Rv0667	Rv2462c	Rv0710	Rv3056	Rv3716c	Rv1297	Rv3456c	Rv0721	Rv0707	Rv1304	Rv1112	Rv1310	Rv3240c	Rv0708	Rv2055c	Rv3442c	Rv2908c	Rv2477c	Rv0058	Rv0055	Rv0704	Rv0734	Rv2412	Rv3648c	Rv1309	Rv3462c	Rv0639	Rv3246c	Rv0701	Rv1300	Rv3918c	Rv0600c	Rv1643	Rv3105c	Rv0682	Rv0652	Rv3457c	Rv3924c	Rv3461c	Rv3917c	Rv3443c	Rv0732	
3	Rv3012c	Rv3606c	Rv0995	Rv1694	Rv2726c	Rv2996c	Rv2718c	Rv1594	Rv1253	Rv1177	Rv0634b	Rv1284	Rv2344c	Rv1699	Rv2782c	Rv3628	Rv3815c	Rv2754c	Rv0208c	Rv2282c	Rv1618	Rv3598c	Rv3423c	Rv0823c	Rv3220c	Rv2902c	Rv0110	Rv1537	Rv1107c	Rv2555c	Rv3754	Rv2992c	Rv1634	Rv3915	Rv2538c	Rv2534c	Rv2982c	Rv3676	Rv2417c	Rv3772	Rv3427c	Rv1108c	Rv2552c	Rv2357c	Rv0557	Rv3743c	Rv1449c	Rv1229c	Rv0670	Rv1708	Rv2727c	Rv1133c	Rv2148c	Rv2093c	Rv2965c	Rv1701	Rv1412	Rv2679	Rv2537c	Rv2572c	Rv2737c	Rv0949	Rv0359	Rv2535c	Rv0858c	Rv1021	Rv1294	Rv3010c	Rv2926c	Rv1220c	Rv2966c	Rv2901c	Rv2720	Rv3227	Rv0564c	Rv1415	Rv3309c	Rv3009c	Rv1110	Rv2421c	Rv2583c	Rv2689c	Rv3336c	Rv3582c	Rv3579c	Rv3411c	Rv1695	Rv3433c	Rv0500	Rv3603c	Rv3838c	Rv3583c	Rv3241c	Rv1617	Rv3709c	Rv3441c	Rv3102c	Rv3601c	Rv1420	Rv1292	Rv2697c	Rv2859c	Rv3834c	Rv1910c	Rv2554c	Rv0802c	Rv2701c	Rv1692	Rv2252	Rv2388c	Rv2924c	Rv1709	Rv2922a	Rv2559c	Rv1418	Rv2448c	Rv0805	Rv0647c	Rv0357c	Rv2753c	Rv0650	Rv3752c	Rv1421	Rv3282	Rv1080c	Rv2427c	Rv2232	Rv3382c	Rv2533c	Rv0558	Rv0091	Rv2511	Rv1295	Rv2682c	Rv2447c	Rv2532c	Rv1696	Rv3194c	Rv1710	Rv2343c	Rv1897c	Rv2444c	Rv1020	Rv0884c	Rv2670c	Rv1631	Rv3814c	Rv1093	Rv0187	Rv1409	Rv1293	Rv1629	Rv1539	Rv2927c	Rv3610c	Rv3025c	Rv0041	Rv3398c	Rv3605c	Rv0948c	Rv3214	Rv3419c	Rv3580c	Rv2419c	Rv0838	Rv1596	Rv1423	Rv2921c	Rv1689	Rv0318c	Rv1962c	Rv2925c	Rv3356c	Rv3422c	Rv3816c	Rv1301	Rv1023	Rv1732c	Rv1416	Rv0237	Rv1536	Rv3341	Rv3366	Rv1538c	Rv1296	Rv0337c	Rv3609c	Rv3273	Rv1437	Rv0070c	Rv2539c	Rv1644	Rv2973c	Rv1712	Rv1711	Rv2439c	Rv1626	Rv3581c	Rv2977c	Rv2406c	Rv2281	Rv3011c	Rv2976c	Rv1633	Rv3586	Rv3585	Rv2364c	Rv1667c	Rv3566c	Rv2464c	Rv3607c	Rv0413	Rv1707	Rv3813c	Rv2540c	Rv3421c	Rv1700	Rv2149c	Rv1640c	Rv0539	Rv3608c	Rv3436c	Rv2225	Rv1422	Rv2580c	Rv1693	Rv2445c	Rv3624c	Rv0757	Rv1902c	Rv3420c	Rv2335	Rv2465c	Rv2089c	Rv3400	Rv1595	Rv1713	Rv2216	Rv2922c	Rv3566a	Rv1540	Rv2903c	Rv2553c	Rv1638	Rv3291c	Rv3014c	Rv3788	Rv3602c	Rv1366	Rv2404c	Rv0308	Rv2735c	Rv2748c	Rv3216	Rv1026	Rv2234	
4	Rv3738c	Rv1168c	Rv3735	Rv0754	Rv3817	Rv1432	Rv2991	Rv0916c	Rv3447c	Rv1966	Rv2551c	Rv0048c	Rv2608	Rv3288c	Rv1647	Rv3289c	Rv0593	Rv3521	Rv1625c	Rv3163c	Rv3760	Rv3542c	Rv0990c	Rv0416	Rv0499	Rv2729c	Rv0310c	Rv0538	Rv0963c	Rv1971	Rv1896c	Rv1039c	Rv3526	Rv3621c	Rv2712c	Rv1978	Rv0260c	Rv1761c	Rv2086	Rv2478c	Rv0746	Rv3467	Rv3178	Rv0585c	Rv0725c	Rv0852	Rv3502c	Rv0210	Rv0811c	Rv3517	Rv0393	Rv0397	Rv1702c	Rv1645c	Rv3071	Rv3540c	Rv1128c	Rv3513c	Rv0842	Rv2100	Rv1975	Rv0766c	Rv2015c	Rv3350c	Rv3544c	Rv1705c	Rv0209	Rv2730	Rv3660c	Rv3572	Rv3165c	Rv0356c	Rv1967	Rv3451	Rv3505	Rv0592	Rv0093c	Rv1800	Rv0775	Rv1526c	Rv2085	Rv0077c	Rv3074	Rv2854	Rv3167c	Rv0966c	Rv1557	Rv3170	Rv0654	Rv3440c	Rv2742c	Rv1750c	Rv0096	Rv0996	Rv1431	Rv1969	Rv1159	Rv3538	Rv1587c	Rv2035	Rv2728c	Rv3444c	Rv3217c	Rv3515c	Rv0590a	Rv1219c	Rv2980	Rv2266	Rv3535c	Rv3543c	Rv3166c	Rv0893c	Rv0678	Rv3445c	Rv2390c	Rv1970	Rv2740	Rv3506	Rv3518c	Rv0320	Rv1204c	Rv3079c	Rv3164c	Rv0764c	Rv0736	Rv3545c	Rv0784	Rv3570c	Rv3448	Rv2164c	Rv2765	Rv0591	Rv3169	Rv2686c	Rv1145	Rv3195	Rv0452	Rv2506	Rv0648	Rv0763c	Rv1125	Rv2695	Rv3351c	Rv3529c	Rv0826	Rv1455	Rv3571	Rv1974	Rv1926c	Rv3287c	Rv0523c	Rv1453	Rv0094c	Rv3429	Rv0791c	Rv0953c	Rv3577	Rv0551c	Rv2693c	Rv2036	Rv1973	Rv3162c	Rv2013	Rv1801	Rv2389c	Rv1141c	Rv0789c	Rv1704c	Rv0441c	Rv0767c	Rv2488c	Rv1968	Rv1430	Rv1548c	Rv1835c	Rv0765c	Rv0090	Rv1758	Rv3531c	Rv1146	Rv2353c	Rv2768c	Rv3530c	Rv1753c	Rv1115	Rv0735	Rv0779c	Rv3655c	Rv2635	Rv0762c	Rv1203c	Rv1782	Rv0541c	Rv0160c	Rv3537	Rv0726c	Rv3516	Rv1588c	Rv0358	Rv0258c	Rv0355c	Rv3574	Rv0943c	Rv0386	Rv1619	Rv3625c	Rv3059	Rv3196	Rv1965	Rv1762c	Rv3541c	Rv2636	Rv0159c	Rv2423	Rv0388c	Rv3168	Rv1976c	Rv3903c	Rv1802	Rv3539	Rv2014	Rv2558	Rv3452	Rv3343c	Rv3536c	Rv0940c	Rv3568c	Rv2489c	Rv0507	Rv3532	Rv0776c	Rv2687c	Rv2311	Rv1817	Rv3573c	Rv1403c	Rv0152c	Rv3446c	Rv3787c	Rv3552	Rv1148c	Rv2053c	Rv1972	Rv2616	Rv0895	Rv3504	Rv3627c	Rv0790c	Rv0915c	Rv1064c	Rv3192	Rv1635c	Rv3837c	Rv3503c	Rv0259c	Rv1648	Rv1075c	Rv2270	Rv0121c	Rv1723	Rv1169c	Rv1706c	Rv0151c	Rv0786c	Rv3555c	Rv3635	Rv3439c	Rv1135c	Rv3349c	Rv0745	Rv0311	Rv1147	Rv2717c	Rv0540	Rv0676c	Rv2891	Rv3534c	Rv0677c	Rv1059	Rv2169c	Rv1510	Rv1359	Rv1429	Rv2731	Rv0037c	Rv3527	Rv2963	Rv2330c	Rv1964	Rv0965c	Rv0941c	Rv1727	Rv0594	Rv1136	Rv3668c	Rv3327	Rv2557	Rv2719c	Rv1804c	Rv0442c	
5	Rv1545	Rv3154	Rv0404	Rv0167	Rv2192c	Rv1098c	Rv1414	Rv0434	Rv0013	Rv3600c	Rv3623	Rv1427c	Rv3224	Rv3147	Rv3224a	Rv2858c	Rv1534	Rv3155	Rv3149	Rv3257c	Rv0166	Rv2752c	Rv3151	Rv3145	Rv1413	Rv1898	Rv1684	Rv0896	Rv1547	Rv3279c	Rv3156	Rv3148	Rv3224b	Rv3068c	Rv2898c	Rv1609	Rv0484c	Rv2334	Rv1543	Rv0542c	Rv3858c	Rv2509	Rv2260	Rv1324	Rv3150	Rv3157	Rv2259	Rv3859c	Rv2476c	Rv3043c	Rv1613	Rv1612	Rv3152	Rv3146	Rv3213c	Rv3641c	Rv1544	Rv3153	Rv3642c	Rv2948c	Rv3158	Rv3774	Rv1611	Rv0781	
6	Rv3710	Rv3569c	Rv3318	Rv3708c	Rv2497c	Rv2495c	Rv0751c	Rv0409	Rv1248c	Rv2215	Rv3469c	Rv1559	Rv3002c	Rv0951	Rv3319	Rv1869c	Rv2218	Rv0407	Rv2210c	Rv0843	Rv0066c	Rv1240	Rv0952	Rv0463	Rv1058	Rv2964	Rv0189c	Rv2217	Rv2988c	Rv0408	Rv2916c	Rv2887	Rv0753c	Rv0462	Rv2775	Rv2987c	Rv2496c	Rv2995c	Rv0560c	Rv0244c	Rv3001c	Rv3726	Rv3003c	Rv0812	
7	Rv2813	Rv3784	Rv3634c	Rv0322	Rv0113	Rv3404c	Rv1518	Rv2957	Rv3034c	Rv1502	Rv3264c	Rv3030	Rv3266c	Rv0334	Rv1513	Rv1302	Rv0993	Rv2188c	Rv2955c	Rv1520	Rv0696	Rv1519	Rv1516c	Rv3265c	Rv2956	Rv1512	Rv1503c	Rv0112	Rv1514c	Rv3465	Rv3809c	Rv1511	Rv1505c	Rv1506c	Rv1106c	Rv1500	Rv3402c	Rv1525	Rv2959c	Rv0115	Rv3403c	Rv2958c	Rv2812	Rv3032	Rv1504c	Rv3464	Rv2201	Rv3786c	Rv1507c	Rv3781	Rv0457c	Rv2051c	Rv0114	
8	Rv0946c	Rv1928c	Rv0015c	Rv3468c	Rv3646c	Rv0014c	Rv3228	Rv1827	Rv1408	Rv1389	Rv1267c	Rv0016c	Rv1402	Rv1901	Rv1406	Rv0425c	Rv2746c	Rv0019c	Rv0018c	Rv1266c	Rv0017c	Rv0390	Rv3080c	Rv1377c	Rv1392	Rv1391	Rv0931c	Rv1407	Rv2879c	
9	Rv2622	Rv0799c	Rv3125c	Rv2625c	Rv3134c	Rv1342c	Rv0571c	Rv2627c	Rv2620c	Rv2004c	Rv2030c	Rv2032	Rv3130c	Rv1996	Rv0569	Rv2007c	Rv1997	Rv3127	Rv2629	Rv2028c	Rv2003c	Rv0079	Rv1343c	Rv2624c	Rv2031c	Rv0574c	Rv2621c	Rv2005c	Rv0798c	Rv2626c	Rv3132c	Rv2618	Rv3133c	Rv3131	Rv0570	Rv2623	Rv2027c	Rv2006	Rv2029c	Rv3129	Rv0080	Rv2619c	Rv2630	
10	Rv2484c	Rv0313	Rv0876c	Rv0342	Rv0412c	Rv2235	Rv0274	Rv0877	Rv1378c	Rv1874	Rv0361	Rv2666	Rv0064	Rv1894c	Rv0487	Rv0410c	Rv0495c	Rv0341	Rv0276	Rv2669	Rv0411c	Rv0233	Rv1906c	Rv0065	Rv0856	Rv0875c	Rv1265	Rv2133c	Rv3916c	Rv2481c	Rv0293c	Rv2668	Rv0272c	Rv3371	Rv1875	Rv2867c	Rv2482c	Rv0485	Rv3626c	Rv0343	Rv0273c	Rv2667	Rv0857	Rv2483c	
11	Rv2845c	Rv2786c	Rv1811	Rv2870c	Rv2191	Rv2877c	Rv2841c	Rv2837c	Rv2839c	Rv2869c	Rv2881c	Rv2883c	Rv2878c	Rv2838c	Rv2836c	Rv2136c	Rv2793c	Rv2880c	Rv2868c	Rv3649	Rv2117	Rv2361c	Rv2842c	
12	Rv3276c	Rv0780	Rv0436c	Rv0807	Rv3104c	Rv0956	Rv1593c	Rv0787a	Rv0788	Rv3275c	Rv3396c	Rv2438c	Rv0808	Rv2508c	Rv2294	Rv2582	Rv0957	Rv0573c	Rv3031	Rv0809	Rv0435c	Rv0089	Rv0777	Rv0772	Rv3066	Rv2230c	Rv3589	Rv3065	Rv0437c	Rv0803	
13	Rv1603	Rv1092c	Rv1822	Rv1600	Rv2094c	Rv1262c	Rv1604	Rv2779c	Rv1601	Rv1602	Rv1824	Rv1605	Rv1819c	Rv2202c	Rv2121c	Rv1599	Rv1315	Rv3501c	Rv0012	Rv3042c	Rv0321	Rv2122c	Rv1825	Rv1606	
14	Rv2159c	Rv2151c	Rv2156c	Rv2163c	Rv2981c	Rv2158c	Rv1977	Rv2155c	Rv2161c	Rv2152c	Rv2166c	Rv3777	Rv2165c	Rv2157c	Rv2160a	Rv2153c	Rv2154c	Rv2510c	Rv0482	Rv2150c	
15	Rv0481c	Rv0450c	Rv1729c	Rv0290	Rv0286	Rv0280	Rv0292	Rv0285	Rv0314c	Rv2144c	Rv0332	Rv0282	Rv0289	Rv0453	Rv0275c	Rv0291	Rv0284	Rv0451c	Rv3020c	Rv0281	Rv0288	Rv0333	
16	Rv2207	Rv2066	Rv2851c	Rv2847c	Rv2071c	Rv2231c	Rv2236c	Rv2065	Rv2849c	Rv0306	Rv2846c	Rv2064	Rv2850c	Rv0255c	Rv2062c	Rv2848c	Rv2208	Rv2072c	Rv2070c	Rv0254c	Rv1314c	Rv0465c	Rv2393	Rv2228c	Rv2862c	
17	Rv1383	Rv1380	Rv1653	Rv1655	Rv2747	Rv1688	Rv1659	Rv0566c	Rv1654	Rv1379	Rv1652	Rv1658	Rv1657	Rv1385	Rv2139	Rv0038	Rv1381	Rv0382c	Rv1384	Rv1656	
18	Rv2400c	Rv3111	Rv3588c	Rv3120	Rv1858	Rv2398c	Rv0865	Rv3109	Rv3324c	Rv3112	Rv2397c	Rv2899c	Rv3119	Rv2453c	Rv0864	Rv3323c	Rv3110	Rv2399c	Rv3116	Rv0866	Rv1857	Rv0438c	Rv2392	Rv0869c	Rv0994	Rv1859	Rv0984	
19	Rv1929c	Rv2707	Rv0271c	Rv2050	Rv1264	Rv2744c	Rv2045c	Rv2743c	Rv1222	Rv2828c	Rv1628c	Rv2745c	Rv1100	Rv2714	Rv2825c	Rv2694c	Rv1627c	Rv0711	Rv0473	Rv2699c	Rv0885	Rv0476	Rv0897c	Rv0477	Rv0116c	Rv0830	Rv2466c	Rv2709	Rv0898c	Rv2711	Rv0886	Rv0794c	
20	Rv2874	Rv0440	Rv3525c	Rv2588c	Rv2592c	Rv2962c	Rv3417c	Rv3914	Rv1515c	Rv2213	Rv2587c	Rv2594c	Rv2584c	Rv3418c	Rv2586c	Rv2593c	Rv2614c	Rv0163	
21	Rv3383c	Rv0213c	Rv2676c	Rv2678c	Rv0212c	Rv3306c	Rv0509	Rv0853c	Rv0512	Rv0693	Rv1485	Rv0510	Rv2677c	Rv2675c	Rv0527	Rv0529	Rv0514	Rv0694	Rv0524	Rv0695	
22	Rv0067c	Rv1346	Rv3215	Rv2385	Rv1344	Rv2123	Rv2377c	Rv2379c	Rv0097	Rv0100	Rv1349	Rv3139	Rv1345	Rv2380c	Rv2929	Rv3839	Rv0783c	Rv2386c	Rv2382c	Rv0778	Rv0099	Rv0101	Rv2381c	Rv3140	Rv0687	Rv3832c	Rv2384	Rv2383c	Rv2928	Rv1347c	Rv0098	Rv2378c	Rv1348	
23	Rv0688	Rv2950c	Rv2933	Rv2946c	Rv2940c	Rv2936	Rv0891c	Rv0890c	Rv2941	Rv1180	Rv2935	Rv1185c	Rv2938	Rv2932	Rv2949c	Rv2930	Rv1451	Rv1529	Rv2937	Rv2934	Rv2931	Rv2947c	
24	Rv0231	Rv0338c	Rv3106	Rv1079	Rv1144	Rv0565c	Rv1856c	Rv2780	Rv1142c	Rv1074c	Rv0860	Rv0561c	Rv0468	Rv1934c	Rv1070c	Rv1071c	Rv1143	Rv0562	Rv1454c	Rv3028c	Rv3274c	Rv0238	Rv3029c	
25	Rv0405	Rv1662	Rv3553	Rv2243	Rv1527c	Rv1351	Rv3826	Rv1661	Rv0904c	Rv1521	Rv2300c	Rv1483	Rv0533c	Rv0144	Rv1663	Rv2245	Rv1484	Rv0134	Rv2182c	Rv1880c	Rv1664	Rv0575c	Rv1350	
26	Rv3823c	Rv2146c	Rv2229c	Rv2690c	Rv2183c	Rv3310	Rv1830	Rv1446c	Rv0102	Rv2174	Rv2186c	Rv2181	Rv2173	Rv3753c	Rv1254	Rv2196	Rv2673	Rv2219	Rv2116	Rv3737	
27	Rv0934	Rv0491	Rv3300c	Rv2190c	Rv0930	Rv0820	Rv0929	Rv3299c	Rv0932c	Rv0935	Rv0819	Rv1056	Rv3298c	Rv2641	Rv2860c	Rv0818	Rv0003	Rv0928	Rv0936	Rv2643	Rv0490	Rv0821c	Rv0933	Rv3301c	
28	Rv3221c	Rv2498c	Rv2502c	Rv2504c	Rv2499c	Rv1533	Rv0974c	Rv2501c	Rv1323	Rv0973c	Rv2500c	Rv0975c	Rv2503c	Rv1405c	Rv0976c	Rv1739c	Rv1498a	Rv0972c	Rv0971c	Rv3667	Rv2505c	Rv0752c	
29	Rv3173c	Rv3049c	Rv3061c	Rv3252c	Rv3197	Rv3089	Rv1245c	Rv3229c	Rv0939	Rv3085	Rv1394c	Rv0474	Rv3854c	Rv3740c	Rv3086	Rv3249c	Rv3741c	Rv3083	Rv0043c	Rv2590	Rv3088	Rv3251c	Rv3855	Rv3084	Rv1393c	Rv3087	Rv3742c	Rv3230c	
30	Rv2277c	Rv2040c	Rv2316	Rv2043c	Rv1235	Rv2832c	Rv2834c	Rv2041c	Rv2042c	Rv2835c	Rv3842c	Rv1236	Rv2318	Rv2317	Rv2044c	Rv1234	Rv2833c	Rv3490	Rv2038c	Rv0186	Rv1237	Rv2039c	Rv2037c	Rv1238	
31	Rv1012	Rv1009	Rv1117	Rv3330	Rv1011	Rv2911	Rv1010	Rv3247c	Rv1017c	Rv1069c	Rv1007c	Rv1008	Rv3644c	Rv1668c	
32	Rv3187	Rv2649	Rv3474	Rv2480c	Rv2354	Rv1763	Rv2279	Rv2355	Rv3475	Rv1764	Rv3325	Rv1757c	Rv3184	Rv3381c	Rv0796	Rv2106	Rv2479c	Rv1756c	Rv3326	Rv0795	Rv3185	Rv0488	Rv2167c	Rv1370c	Rv2105	Rv2814c	Rv3380c	Rv2648	Rv2815c	Rv1369c	Rv2087	Rv2278	Rv3186	Rv2168c	
33	Rv2369c	Rv2733c	Rv2060	Rv2365c	Rv2366c	Rv3688c	Rv2368c	Rv2362c	Rv2059	Rv1239c	Rv2367c	Rv2370c	Rv2359	
34	Rv3022c	Rv0804	Rv3481c	Rv2864c	Rv3022a	Rv3658c	Rv3659c	Rv3656c	Rv3630	Rv1401	Rv3021c	Rv0825c	Rv1186c	Rv3017c	
35	Rv3206c	Rv2993c	Rv1201c	Rv0415	Rv2068c	Rv0422c	Rv1820	Rv1202	Rv0414c	Rv0417	Rv1151c	Rv1200	Rv1442	Rv0161	Rv2067c	Rv3833	Rv0423c	
36	Rv0132c	Rv2303c	Rv1399c	Rv1400c	Rv2912c	Rv1866	Rv3272	Rv0222	Rv1867	Rv0400c	Rv3548c	Rv0154c	Rv0398c	Rv0214	Rv1912c	Rv2767c	Rv2766c	Rv0130	Rv0021c	Rv3761c	Rv1532c	Rv0399c	Rv0131c	Rv2304c	Rv3546	Rv0690c	Rv2724c	Rv3556c	Rv0851c	
37	Rv0552	Rv0655	Rv1922	Rv0553	Rv0534c	Rv2002	Rv0548c	Rv1923	Rv2052c	Rv2556c	Rv2952	Rv3567c	Rv2607	Rv0555	Rv2715	Rv2581c	
38	Rv1335	Rv1331	Rv1340	Rv1339	Rv1334	Rv1341	Rv1338	Rv1333	Rv1337	Rv1336	
39	Rv3764c	Rv0903c	Rv2221c	Rv1032c	Rv2047c	Rv1085c	Rv0983	Rv0981	Rv0982	Rv2456c	Rv1033c	Rv0602c	Rv2187	Rv0758	Rv3177	Rv2176	Rv0902c	Rv3765c	Rv3692	Rv1743	
40	Rv0478	Rv0230c	Rv0840c	Rv0806c	Rv0792c	Rv0727c	Rv3836	Rv3332	Rv3308	Rv0839	Rv0729	Rv1225c	Rv3307	Rv3314c	Rv3331	Rv0229c	Rv3315c	
41	Rv0924c	Rv0522	Rv1461	Rv1465	Rv1460	Rv0923c	Rv1287	Rv1464	Rv2893	Rv1463	Rv2204c	Rv3745c	Rv1462	Rv2458	Rv1466	Rv0925c	
42	Rv1327c	Rv1563c	Rv2471	Rv1564c	Rv1006	Rv0126	Rv1328	Rv1781c	Rv1562c	Rv3401	Rv0127	Rv1212c	Rv1213	Rv0759c	Rv2781c	Rv1326c	
43	Rv2391	Rv2267c	Rv2268c	Rv2324	Rv3290c	Rv1979c	Rv0848	Rv0545c	Rv2269c	Rv0849	Rv3334	Rv1286	Rv1985c	Rv0850	Rv0544c	Rv1986	Rv0846c	Rv1285	
44	Rv0486	Rv1607	Rv2774c	Rv1329c	Rv3661	Rv3906c	Rv2771c	Rv3907c	Rv0323c	Rv2773c	Rv0489	Rv2772c	
45	Rv1909c	Rv0945	Rv1826	Rv1832	Rv2704	Rv0446c	Rv0632c	Rv1908c	Rv1834	Rv0448c	Rv2211c	Rv1833c	Rv0447c	Rv0449c	Rv0944	Rv1907c	
46	Rv3054c	Rv0927c	Rv3060c	Rv1257c	Rv0588	Rv3376	Rv1911c	Rv0991c	Rv0992c	Rv0587	Rv2309c	Rv2984	Rv0985c	Rv0496	Rv0926c	Rv0586	
47	Rv1063c	Rv1083	Rv1060	Rv1076	Rv1073	Rv1081c	Rv1065	Rv2770c	Rv1061	Rv1066	Rv1078	Rv1855c	Rv1082	Rv1062	Rv1072	
48	Rv1569	Rv0034	Rv0032	Rv0045c	Rv1568	Rv0033	Rv3342	Rv0044c	Rv0294	Rv0646c	Rv1589	Rv3329	Rv0035	
49	Rv3632	Rv2606c	Rv2613c	Rv1523	Rv2610c	Rv2612c	Rv0183	Rv1084	Rv2611c	Rv2604c	Rv1330c	Rv2609c	Rv2605c	Rv3631	
50	Rv0480c	Rv3051c	Rv3048c	Rv3313c	Rv3198a	Rv2763c	Rv3242c	Rv3052c	Rv3053c	Rv3243c	Rv2394	Rv2764c	Rv1981c	Rv2131c	
51	Rv1933c	Rv3563	Rv3550	Rv1935c	Rv3564	Rv3551	Rv3565	Rv3560c	Rv3559c	Rv3562	Rv3561	
52	Rv3681c	Rv2443	Rv1592c	Rv3013	Rv3677c	Rv3678c	Rv0536	Rv3248c	Rv3015c	Rv2917	Rv3678a	Rv0535	
53	Rv2222c	Rv2373c	Rv0384c	Rv0350	Rv0353	Rv2372c	Rv0352	Rv2374c	Rv0351	
54	Rv0190	Rv2025c	Rv2034	Rv0827c	Rv2716	Rv0092	Rv1994c	Rv3744	Rv1993c	Rv2358	Rv1992c	Rv1991c	Rv3271c	Rv2642	Rv0967	Rv3840	Rv2639c	Rv0889c	Rv0103c	
55	Rv3663c	Rv1283c	Rv2913c	Rv0773c	Rv3662c	Rv1282c	Rv3665c	Rv3666c	Rv1281c	Rv3664c	
56	Rv3894c	Rv0598c	Rv3768	Rv2313c	Rv3895c	Rv1480	Rv2314c	Rv0599c	Rv0568	Rv2315c	Rv1479	Rv1917c	Rv3896c	
57	Rv0629c	Rv1279	Rv1277	Rv3179	Rv0211	Rv0631c	Rv2241	Rv0630c	Rv2102	Rv1278	Rv2242	Rv2101	
58	Rv3205c	Rv3199c	Rv3473c	Rv3198c	Rv3208a	Rv3201c	Rv3200c	Rv3202c	
59	Rv1170	Rv1737c	Rv1164	Rv1165	Rv1161	Rv0197	Rv1736c	Rv0267	Rv1162	Rv1005c	Rv1163	Rv1812c	
60	Rv2395	Rv1448c	Rv3379c	Rv0004	Rv2402	Rv1122	Rv1121	Rv0069c	Rv1445c	Rv1447c	Rv1444c	
61	Rv2329c	Rv1766	Rv3841	Rv3250c	Rv2428	Rv0331	Rv0253	Rv3846	Rv2429	Rv0252	Rv1876	Rv0634c	Rv1637c	Rv0261c	Rv0117	
62	Rv1086	Rv2491	Rv3913	Rv2125	Rv2026c	Rv1489	Rv2298	Rv1489a	Rv2033c	Rv2492	Rv1488	Rv1487	
63	Rv0087	Rv0084	Rv0081	Rv0083	Rv0082	Rv0085	Rv0086	Rv0088	Rv2900c	
64	Rv1175c	Rv0362	Rv3364c	Rv1751	Rv3365c	Rv3070	Rv3361c	Rv2134c	Rv3069	Rv3362c	
65	Rv0376c	Rv0374c	Rv0371c	Rv0373c	Rv0368c	Rv0372c	Rv0369c	Rv0370c	Rv0375c	Rv3729	Rv0266c	Rv0793	
66	Rv0075	Rv2467	Rv0074	Rv1862	Rv3670	Rv1050	Rv3617	Rv0196	Rv2725c	Rv3618	Rv3796	Rv3549c	
67	Rv0771	Rv0768	Rv2970c	Rv0969	Rv0970	Rv0770	Rv0816c	Rv0769	Rv3171c	Rv0137c	Rv1725c	Rv2674	Rv1724c	
68	Rv3673c	Rv0800	Rv3727	Rv2124c	Rv3671c	Rv3674c	Rv3672c	Rv0628c	
69	Rv2831	Rv3853	Rv0906	Rv0859	Rv1829	Rv0761c	Rv2970a	Rv3852	Rv1636	Rv0907	Rv0905	Rv0908	Rv2971	
70	Rv3284	Rv2671	Rv3283	Rv3799c	Rv2524c	Rv3280	Rv2523c	Rv3285	Rv2522c	Rv2247	
71	Rv2979c	Rv2789c	Rv0606	Rv0605	Rv0921	Rv2885c	Rv2790c	Rv2886c	Rv2978c	Rv2792c	Rv0922	Rv0829	Rv2791c	
72	Rv1206	Rv1209	Rv1541c	Rv1210	Rv3225c	Rv1208	Rv1205	Rv1207	Rv3908	Rv3911	
73	Rv3731	Rv1356c	Rv3430c	Rv1354c	Rv2910c	Rv1353c	Rv3730c	Rv1355c	Rv0938	Rv0937c	
74	Rv0377	Rv2436	Rv2291	Rv1777	Rv0584	Rv0427c	Rv3575c	Rv1672c	Rv2205c	Rv3393	
75	Rv2332	Rv1554	Rv1550	Rv3316	Rv1731	Rv1552	Rv1553	Rv2331a	Rv0105c	Rv1730c	Rv1555	Rv1551	
76	Rv1938	Rv1939	Rv1941	Rv3113	Rv1936	Rv1940	Rv1937	Rv0104	
77	Rv2297	Rv0469	Rv0643c	Rv0642c	Rv3392c	Rv0503c	Rv0470c	Rv2296	Rv0645c	Rv0644c	
78	Rv1232c	Rv3410c	Rv2250c	Rv3696c	Rv3302c	Rv1231c	Rv2251	Rv2249c	Rv0317c	
79	Rv2683	Rv2788	Rv1188	Rv0494	Rv2684	Rv1187	Rv2631	Rv2685	Rv1259	Rv2426c	
80	Rv2918c	Rv2920c	Rv1178	Rv2919c	Rv0389	Rv2470	Rv2220	
81	Rv2485c	Rv2895c	Rv1154c	Rv2896c	Rv1153c	Rv2897c	Rv1357c	Rv2894c	Rv0782	
82	Rv0459	Rv2321c	Rv0191	Rv2319c	Rv2322c	Rv0697	Rv2320c	Rv2323c	Rv0458	Rv0828c	Rv3114	
83	Rv0392c	Rv2800	Rv1024	Rv0224c	Rv1498c	Rv3449	Rv0958	Rv0959	Rv1022	Rv1854c	
84	Rv1223	Rv3223c	Rv3226c	Rv3221a	Rv1224	Rv2710	Rv3222c	Rv1221	Rv0508	
85	Rv1849	Rv1851	Rv1848	Rv1043c	Rv1850	Rv1853	Rv2856	Rv1852	
86	Rv0046c	Rv0047c	Rv1249c	Rv0194	Rv1260	Rv0195	Rv1273c	Rv1272c	Rv0042c	
87	Rv1131	Rv3058c	Rv3057c	Rv1130	Rv2968c	Rv2855	Rv2967c	Rv2853	Rv1837c	Rv0467	Rv0887c	
88	Rv3375	Rv0157	Rv0155	Rv3373	Rv1191	Rv0391	Rv3374	Rv0156	Rv1193	Rv1192	
89	Rv0855	Rv1124	Rv0911	Rv1263	Rv3045	Rv3137	Rv3204	Rv3138	Rv1123c	Rv1995	Rv0785	Rv3203	
90	Rv2570	Rv1847	Rv1687c	Rv2688c	Rv1190	Rv3027c	Rv1685c	Rv2280	Rv3026c	Rv1686c	Rv1189	
91	Rv1458c	Rv0242c	Rv0844c	Rv0243	Rv1930c	Rv1872c	Rv1931c	Rv0845	
92	Rv2327	Rv0319	Rv1877	Rv0263c	Rv1719	Rv1398c	Rv0262c	Rv2989	Rv1397c	Rv0264c	
93	Rv0165c	Rv1841c	Rv1844c	Rv1843c	Rv1842c	Rv1895	Rv0234c	Rv1846c	Rv0235c	
94	Rv2307c	Rv1785c	Rv1364c	Rv3687c	Rv0148	Rv0324	Rv0326	Rv3286c	Rv3485c	Rv0149	Rv3322c	
95	Rv3685c	Rv3703c	Rv3702c	Rv0712	Rv3686c	Rv3701c	Rv3328c	Rv3700c	
96	Rv2601	Rv2597	Rv1474c	Rv0385	Rv2599	Rv2600	Rv1475c	Rv3035	Rv1129c	Rv2598	
97	Rv2130c	Rv2407	Rv2776c	Rv2129c	Rv2299c	Rv2777c	Rv0111	Rv2214c	
98	Rv3757c	Rv3755c	Rv1288	Rv3758c	Rv0162c	Rv0445c	Rv3759c	Rv3756c	
99	Rv1718	Rv0270	Rv1714	Rv1716	Rv1715	Rv2459	Rv1717	Rv0914c	Rv3340	
100	Rv1726	Rv0215c	Rv0673	Rv0675	Rv0672	Rv0302	Rv0217c	Rv1925	Rv0303	Rv3352c	Rv0674	Rv0269c	
101	Rv2857c	Rv2363	Rv1999c	Rv1096	Rv1530	Rv2888c	Rv1152	Rv1001	
102	Rv1019	Rv1746	Rv3305c	Rv3232c	Rv2333c	
103	Rv2691	Rv2414c	Rv2787	Rv2692	Rv2415c	Rv0894	
104	Rv2751	Rv3857c	Rv2750	Rv1864c	Rv2749	Rv3335c	Rv3856c	Rv1863c	Rv1865c	
105	Rv2637	Rv1676	Rv1677	Rv2521	Rv1095	
106	Rv0078	Rv2411c	Rv2410c	Rv2565	Rv2569c	Rv2566	Rv2567	Rv2568c	
107	Rv2824c	Rv2820c	Rv2821c	Rv2816c	Rv2819c	Rv2822c	Rv2818c	Rv2817c	Rv2823c	
108	Rv1322a	Rv1493	Rv1496	Rv1492	Rv1495	Rv1494	Rv0439c	
109	Rv1317c	Rv0249c	Rv0247c	Rv1998c	Rv1316c	Rv0248c	
110	Rv0143c	Rv1404	Rv1258c	Rv1255c	Rv2416c	Rv1256c	Rv3861	Rv3082c	Rv3860	Rv3176c	
111	Rv2020c	Rv2761c	Rv2528c	Rv2759c	Rv2758c	Rv1682	Rv2756c	Rv2760c	Rv2757c	Rv2762c	Rv2755c	Rv2024c	
112	Rv0505c	Rv3679	Rv3063	Rv3680	Rv1783	
113	Rv3040c	Rv1932	Rv3041c	Rv1016c	Rv3039c	
114	Rv0136	Rv0493c	Rv0492c	Rv0328	Rv2579	Rv0492a	Rv1963c	Rv0158	Rv0147	Rv0135c	
115	Rv1440	Rv2571c	Rv0360c	Rv0363c	Rv1428c	
116	Rv1276c	Rv2706c	Rv3236c	Rv3237c	Rv1491c	Rv3238c	Rv2705c	
117	Rv0892	Rv2640c	Rv1097c	Rv3121	Rv2577	Rv2275	Rv2276	Rv1099c	
118	Rv2435c	Rv2432c	Rv2434c	Rv1077	Rv2433c	
119	Rv1666c	Rv3828c	Rv2469c	Rv3827c	Rv3829c	Rv3830c	Rv2170	Rv1624c	
120	Rv3295	Rv0870c	Rv2069	Rv3296	Rv1167c	Rv3297	Rv3062	
121	Rv2017	Rv1227c	Rv2659c	Rv3394c	Rv3370c	Rv1226c	Rv2658c	Rv2016	Rv3395c	
122	Rv3072c	Rv1900c	Rv1250	Rv1899c	Rv3471c	Rv3470c	Rv3073c	Rv2143	
123	Rv2525c	Rv2560	Rv3432c	Rv0878c	Rv3435c	Rv3434c	Rv1126c	Rv1127c	
124	Rv3357	Rv2263	Rv1670	Rv2011c	Rv1638a	Rv0140	Rv1669	Rv0068	Rv1671	Rv3359	Rv3358	
125	Rv1290c	Rv2287	Rv0346c	Rv2288	Rv2128	Rv2289	Rv0364	Rv2127	
126	Rv0880	Rv3303c	Rv0881	Rv0787	Rv0882	
127	Rv2240c	Rv2238c	Rv2573	Rv2452c	Rv2454c	Rv0119	Rv2455c	
128	Rv0987	Rv2564	Rv1176c	Rv0986	Rv0329c	Rv3239c	Rv0330c	Rv2563	Rv0988	
129	Rv1620c	Rv1622c	Rv0367c	Rv1621c	Rv0366c	Rv0567	Rv1623c	Rv0365c	
130	Rv0649	Rv0456c	Rv0680c	Rv0681	Rv0406c	
131	Rv1218c	Rv0232	Rv1215c	Rv1216c	Rv1217c	
132	Rv0624	Rv0595c	Rv1741	Rv0608	Rv0626	Rv0623	Rv0596c	Rv1740	Rv0609	Rv0627	
133	Rv0180c	Rv0072	Rv0181c	Rv0182c	Rv3557c	Rv0073	
134	Rv3554	Rv0917	Rv3160c	Rv3161c	Rv0671	
135	Rv1678	Rv1679	Rv1680	Rv1681	
136	Rv0305c	Rv2337c	Rv2338c	Rv3728	Rv0304c	
137	Rv3712	Rv3253c	Rv3713	Rv3711c	
138	Rv1470	Rv1473	Rv1472	Rv0198c	Rv1471	
139	Rv2140c	Rv1395	Rv3386	Rv3384c	Rv3387	Rv1034c	Rv1501	Rv3736	Rv3095	Rv3385c	
140	Rv2651c	Rv1582c	Rv2650c	Rv1584c	Rv1577c	Rv1583c	Rv1576c	Rv1578c	
141	Rv1674c	Rv3175	Rv1566c	Rv3174	Rv1673c	Rv1478	
142	Rv3263	Rv3092c	Rv3093c	Rv3094c	Rv2575	
143	Rv0620	Rv0619	Rv0618	Rv0579	
144	Rv2722	Rv2723	Rv0563	Rv1101c	
145	Rv1665	Rv1137c	Rv1138c	Rv0873	Rv1660	Rv1139c	
146	Rv1027c	Rv1029	Rv1028c	Rv1030	Rv1031	
147	Rv3397c	Rv2734	Rv2578c	Rv0139	
148	Rv0106	Rv2057c	Rv2058c	Rv0979a	
149	Rv3488	Rv3848	Rv1878	Rv2265	Rv3000	Rv0728c	
150	Rv0901	Rv0899	Rv1159a	Rv0900	
151	Rv2080	Rv2078	Rv2079	
152	Rv3885c	Rv3886c	Rv3887c	Rv3884c	
153	Rv3292	Rv2589	Rv3293	Rv0223c	
154	Rv3637	Rv3428c	Rv3638	Rv2943a	Rv3640c	Rv2943	Rv2944	
155	Rv2178c	Rv2180c	Rv2179c	
156	Rv2285	Rv2283	Rv2284	
157	Rv2975c	Rv2972c	Rv2974c	
158	Rv3524	Rv3523	Rv3522	
159	Rv1160	Rv2000	Rv0228	Rv3124	
160	Rv3077	Rv3078	Rv3076	
161	Rv3406	Rv3407	Rv3408	
162	Rv1806	Rv1807	Rv1809	
163	Rv2530c	Rv1722	Rv2530a	Rv2531c	
164	Rv0657c	Rv1561	Rv1560	
165	Rv1904	Rv1903	Rv1905c	
166	Rv3902c	Rv3905c	Rv3904c	
167	Rv2350c	Rv2351c	Rv2349c	
168	Rv2437	Rv1814	Rv0980c	
169	Rv2796c	Rv2798c	Rv2797c	
170	Rv1771	Rv1770	Rv1769	
171	Rv1373	Rv1371	Rv1372	
172	Rv3510c	Rv3509c	
173	Rv1119c	Rv1120c	
174	Rv0219	Rv0218	
175	Rv1959c	Rv0653c	Rv1960c	
176	Rv1893	Rv1892	
177	Rv1467c	Rv3405c	
178	Rv0024	Rv0023	
179	Rv1953	Rv1952	
180	Rv3733c	Rv3734c	
181	Rv2873	Rv2875	
182	Rv1542c	Rv1597	
183	Rv0582	Rv0581	
184	Rv0577	Rv0576	
