# Supplementary material for: Understanding Communication Signals during Mycobacterial Latency through Predicted Genome-Wide Protein Interactions and Boolean Modeling
Source: PLoS One. 2012 Mar 20;7(3):e33893. doi: 10.1371/journal.pone.0033893 (PMC3309013; doi:10.1371/journal.pone.0033893)
Supplement: Table S7 — List of up and downregulated genes during dormancy and their functions. (TXT) [file pone.0033893.s012.txt]

Upregulated genes during dormancy:
Rv1997	ctpF	CellwallandCellprocesses	PROBABLE METAL CATION TRANSPORTER P-TYPE ATPASE A CTPF
Rv0847	lpqS	CellwallandCellprocesses	PROBABLE LIPOPROTEIN LPQS
Rv1733c	Rv1733c	CellwallandCellprocesses	PROBABLE CONSERVED TRANSMEMBRANE PROTEIN
Rv2625c	Rv2625c	CellwallandCellprocessesTRANSMEMBRANE ALANINE AND LEUCINE RICH PROTEIN
Rv2032	acg	ConservedHypotheticals	Conserved hypothetical protein Acg
Rv0079	Rv0079	ConservedHypotheticals	HYPOTHETICAL PROTEIN
Rv0080	Rv0080	ConservedHypotheticals	CONSERVED HYPOTHETICAL PROTEIN
Rv0569	Rv0569	ConservedHypotheticals	CONSERVED HYPOTHETICAL PROTEIN
Rv0571c	Rv0571c	ConservedHypotheticals	CONSERVED HYPOTHETICAL PROTEIN
Rv0572c	Rv0572c	ConservedHypotheticals	HYPOTHETICAL PROTEIN
Rv0574c	Rv0574c	ConservedHypotheticals	CONSERVED HYPOTHETICAL PROTEIN
Rv0885	Rv0885	ConservedHypotheticals	CONSERVED HYPOTHETICAL PROTEIN
Rv1592c	Rv1592c	ConservedHypotheticals	CONSERVED HYPOTHETICAL PROTEIN
Rv1738	Rv1738	ConservedHypotheticals	CONSERVED HYPOTHETICAL PROTEIN
Rv1995	Rv1995	ConservedHypotheticals	HYPOTHETICAL PROTEIN
Rv1996	Rv1996	ConservedHypotheticals	CONSERVED HYPOTHETICAL PROTEIN
Rv2003c	Rv2003c	ConservedHypotheticals	CONSERVED HYPOTHETICAL PROTEIN
Rv2004c	Rv2004c	ConservedHypotheticals	CONSERVED HYPOTHETICAL PROTEIN
Rv2005c	Rv2005c	ConservedHypotheticals	CONSERVED HYPOTHETICAL PROTEIN
Rv2028c	Rv2028c	ConservedHypotheticals	CONSERVED HYPOTHETICAL PROTEIN
Rv2030c	Rv2030c	ConservedHypotheticals	CONSERVED HYPOTHETICAL PROTEIN
Rv2624c	Rv2624c	ConservedHypotheticals	CONSERVED HYPOTHETICAL PROTEIN
Rv2626c	Rv2626c	ConservedHypotheticals	CONSERVED HYPOTHETICAL PROTEIN
Rv2627c	Rv2627c	ConservedHypotheticals	CONSERVED HYPOTHETICAL PROTEIN
Rv2628	Rv2628	ConservedHypotheticals	HYPOTHETICAL PROTEIN
Rv2629	Rv2629	ConservedHypotheticals	CONSERVED HYPOTHETICAL PROTEIN
Rv2630	Rv2630	ConservedHypotheticals	HYPOTHETICAL PROTEIN
Rv3126c	Rv3126c	ConservedHypotheticals	HYPOTHETICAL PROTEIN
Rv3127	Rv3127	ConservedHypotheticals	CONSERVED HYPOTHETICAL PROTEIN
Rv3128c	Rv3128c	ConservedHypotheticals	CONSERVED HYPOTHETICAL PROTEIN
Rv3129	Rv3129	ConservedHypotheticals	CONSERVED HYPOTHETICAL PROTEIN
Rv3131	Rv3131	ConservedHypotheticals	CONSERVED HYPOTHETICAL PROTEIN
Rv3134c	Rv3134c	ConservedHypotheticals	CONSERVED HYPOTHETICAL PROTEIN
Rv2623	TB31.7	ConservedHypotheticals	CONSERVED HYPOTHETICAL PROTEIN TB31.7
Rv0570	nrdZ	InformationPathways	PROBABLE RIBONUCLEOSIDE-DIPHOSPHATE REDUCTASE
Rv2780	ald	IntermediaryMandRespiration	SECRETED L-ALANINE DEHYDROGENASE ALD
Rv2007c	fdxA	IntermediaryMandRespiration	PROBABLE FERREDOXIN FDXA
Rv1736c	narX	IntermediaryMandRespiration	PROBABLE NITRATE REDUCTASE NARX
Rv2029c	pfkB	IntermediaryMandRespiration	Probable phosphofructokinase PfkB
Rv0082	Rv0082	IntermediaryMandRespiration	PROBABLE OXIDOREDUCTASE
Rv1812c	Rv1812c	IntermediaryMandRespiration	PROBABLE DEHYDROGENASE
Rv2386c	mbtI	LipidMetabolism	PUTATIVE ISOCHORISMATE SYNTHASE MBTI
Rv3130c	Rv3130c	LipidMetabolism	Triacylglycerol synthase (Diacylglycerol acyltransferase)
Rv3133c	devR	RegulatoryProteins	TWO COMPONENT TRANSCRIPTIONAL REGULATORY PROTEIN DEVR
Rv3132c	devS	RegulatoryProteins	TWO COMPONENT SENSOR HISTIDINE KINASE DEVS
Rv0081	Rv0081	RegulatoryProteins	PROBABLE TRANSCRIPTIONAL REGULATORY PROTEIN
Rv2429	ahpD	Virulence Detoxification Adaptation	ALKYL HYDROPEROXIDE REDUCTASE D PROTEIN AHPD
Rv2031c	hspX	Virulence Detoxification Adaptation	HEAT SHOCK PROTEIN HSPX
Rv2006	otsB1	Virulence Detoxification Adaptation	PROBABLE TREHALOSE-6-PHOSPHATE PHOSPHATASE OTSB1
Rv3269	Rv3269	Virulence Detoxification Adaptation	CONSERVED HYPOTHETICAL PROTEIN
Downregulated genes during dormancy:
Rv0033	acpA	LipidMetabolism	PROBABLE ACYL CARRIER PROTEIN ACPA (ACP)
Rv0172	mce1D	Virulence Detoxification Adaptation	MCE-FAMILY PROTEIN MCE1D
Rv0173	lprK	CellwallandCellprocesses	POSSIBLE MCE-FAMILY LIPOPROTEIN LPRK (MCE-FAMILY LIPOPROTEIN MCE1E)
Rv0405	pks6	LipidMetabolism	PROBABLE MEMBRANE BOUND POLYKETIDE SYNTHASE PKS6
Rv0430	Rv0430	ConservedHypotheticals	CONSERVED HYPOTHETICAL PROTEIN
Rv0668	rpoC	InformationPathways	DNA-DIRECTED RNA POLYMERASE (BETA' CHAIN) RPOC
Rv0692	Rv0692	ConservedHypotheticals	CONSERVED HYPOTHETICAL PROTEIN
Rv0694	lldD1	IntermediaryMandRespiration	POSSIBLE L-LACTATE DEHYDROGENASE (CYTOCHROME) LLDD1
Rv0707	rpsC	InformationPathways	PROBABLE 30S RIBOSOMAL PROTEIN S3 RPSC
Rv0709	rpmC	InformationPathways	PROBABLE 50S RIBOSOMAL PROTEIN L29 RPMC
Rv0710	rpsQ	InformationPathways	PROBABLE 30S RIBOSOMAL PROTEIN S17 RPSQ
Rv0883c	Rv0883c	ConservedHypotheticals	CONSERVED HYPOTHETICAL PROTEIN
Rv1133c	metE	IntermediaryMandRespiration	5-METHYLTETRAHYDROPTEROYLTRIGLUTAMATE--HOMOCYSTEINE METHYLTRANSFERASE)
Rv1158c	Rv1158c	ConservedHypotheticals	CONSERVED HYPOTHETICAL ALA-, PRO-RICH PROTEIN
Rv1310	atpD	IntermediaryMandRespiration	PROBABLE ATP SYNTHASE BETA CHAIN ATPD
Rv1566c	Rv1566c	Virulence Detoxification Adaptation	Possible inv protein
Rv1613	trpA	IntermediaryMandRespiration	Probable tryptophan synthase, alpha subunit trpA
Rv1614	lgt	CellwallandCellprocesses	Possible prolipoprotein diacylglyceryl transferases Lgt
Rv1697	Rv1697	ConservedHypotheticals	CONSERVED HYPOTHETICAL PROTEIN
Rv2154c	ftsW	CellwallandCellprocesses	FtsW-like protein FtsW
Rv2894c	xerC	Insertionsseqandphages	PROBABLE INTEGRASE/RECOMBINASE XERC
Rv2986c	hupB	InformationPathways	PROBABLE DNA-BINDING PROTEIN HU HOMOLOG HUPB
Rv3148	nuoD	IntermediaryMandRespiration	PROBABLE NADH DEHYDROGENASE I (CHAIN D
Rv3152	nuoH	IntermediaryMandRespiration	PROBABLE NADH DEHYDROGENASE I (CHAIN H)
Rv3153	nuoI	IntermediaryMandRespiration	PROBABLE NADH DEHYDROGENASE I (CHAIN I)
Rv3154	nuoJ	IntermediaryMandRespiration	PROBABLE NADH DEHYDROGENASE I (CHAIN J)
Rv3155	nuoK	IntermediaryMandRespiration	PROBABLE NADH DEHYDROGENASE I (CHAIN K)
Rv3156	nuoL	IntermediaryMandRespiration	PROBABLE NADH DEHYDROGENASE I (CHAIN L)
Rv3157	nuoM	IntermediaryMandRespiration	PROBABLE NADH DEHYDROGENASE I (CHAIN M)
Rv3229c	Rv3229c	LipidMetabolism	POSSIBLE LINOLEOYL-CoA DESATURASE (DELTA(6)-DESATURASE)
Rv3258c	Rv3258c	ConservedHypotheticals	CONSERVED HYPOTHETICAL PROTEIN
Rv3418c	groES	Virulence Detoxification Adaptation	10 KDA CHAPERONIN GROES
Rv3587c	Rv3587c	CellwallandCellprocesses	PROBABLE CONSERVED MEMBRANE PROTEIN
Rv1547	dnaE		DNA polymerase III subunit alpha
