# Supplementary material for: Understanding Communication Signals during Mycobacterial Latency through Predicted Genome-Wide Protein Interactions and Boolean Modeling
Source: PLoS One. 2012 Mar 20;7(3):e33893. doi: 10.1371/journal.pone.0033893 (PMC3309013; doi:10.1371/journal.pone.0033893)
Supplement: Table S8 — List of proteins in the Dormancy Core. (TXT) [file pone.0033893.s013.txt]

Nodes of the Dormancy Core
Rv0001	Interactor of Downregulated Gene
Rv0002	Interactor of Downregulated Gene
Rv0004	Interactor of Upregulated Gene
Rv0005	Interactor of Both Modules
Rv0006	Interactor of Downregulated Gene
Rv0007	Interactor of Downregulated Gene
Rv0009	Interactor of Both Modules
Rv0010c	Interactor of Downregulated Gene
Rv0011c	Interactor of Downregulated Gene
Rv0013	Interactor of Downregulated Gene
Rv0014c	Interactor of Both Modules
Rv0015c	Interactor of Upregulated Gene
Rv0016c	Interactor of Downregulated Gene
Rv0019c	Interactor of Upregulated Gene
Rv0020c	Interactor of Downregulated Gene
Rv0032	Interactor of Downregulated Gene
Rv0033	Downregulated
Rv0034	Interactor of Downregulated Gene
Rv0035	Interactor of Downregulated Gene
Rv0040c	Interactor of Downregulated Gene
Rv0041	Interactor of Downregulated Gene
Rv0047c	Interactor of Upregulated Gene
Rv0048c	Interactor of Upregulated Gene
Rv0050	Interactor of Downregulated Gene
Rv0053	Interactor of Downregulated Gene
Rv0054	Interactor of Downregulated Gene
Rv0055	Interactor of Downregulated Gene
Rv0056	Interactor of Downregulated Gene
Rv0058	Interactor of Downregulated Gene
Rv0079	Upregulated
Rv0080	Upregulated
Rv0081	Upregulated
Rv0082	Upregulated
Rv0083	Interactor of Both Modules
Rv0084	Interactor of Both Modules
Rv0085	Interactor of Upregulated Gene
Rv0086	Interactor of Both Modules
Rv0087	Interactor of Both Modules
Rv0088	Interactor of Upregulated Gene
Rv0113	Interactor of Upregulated Gene
Rv0114	Interactor of Upregulated Gene
Rv0129c	Interactor of Downregulated Gene
Rv0138	Interactor of Downregulated Gene
Rv0146	Interactor of Upregulated Gene
Rv0164	Interactor of Downregulated Gene
Rv0166	Interactor of Downregulated Gene
Rv0167	Interactor of Downregulated Gene
Rv0168	Interactor of Downregulated Gene
Rv0169	Interactor of Downregulated Gene
Rv0170	Interactor of Downregulated Gene
Rv0171	Interactor of Downregulated Gene
Rv0172	Downregulated
Rv0173	Downregulated
Rv0174	Interactor of Downregulated Gene
Rv0175	Interactor of Downregulated Gene
Rv0176	Interactor of Downregulated Gene
Rv0177	Interactor of Downregulated Gene
Rv0178	Interactor of Downregulated Gene
Rv0179c	Interactor of Downregulated Gene
Rv0184	Interactor of Downregulated Gene
Rv0185	Interactor of Downregulated Gene
Rv0192	Interactor of Downregulated Gene
Rv0199	Interactor of Downregulated Gene
Rv0202c	Interactor of Downregulated Gene
Rv0203	Interactor of Downregulated Gene
Rv0205	Interactor of Downregulated Gene
Rv0206c	Interactor of Downregulated Gene
Rv0207c	Interactor of Downregulated Gene
Rv0208c	Interactor of Downregulated Gene
Rv0216	Interactor of Downregulated Gene
Rv0220	Interactor of Downregulated Gene
Rv0227c	Interactor of Downregulated Gene
Rv0236c	Interactor of Downregulated Gene
Rv0250c	Interactor of Downregulated Gene
Rv0267	Interactor of Upregulated Gene
Rv0283	Interactor of Downregulated Gene
Rv0287	Interactor of Downregulated Gene
Rv0308	Interactor of Upregulated Gene
Rv0309	Interactor of Downregulated Gene
Rv0322	Interactor of Upregulated Gene
Rv0338c	Interactor of Downregulated Gene
Rv0339c	Interactor of Downregulated Gene
Rv0343	Interactor of Downregulated Gene
Rv0350	Interactor of Both Modules
Rv0353	Interactor of Downregulated Gene
Rv0360c	Interactor of Downregulated Gene
Rv0363c	Interactor of Upregulated Gene
Rv0383c	Interactor of Downregulated Gene
Rv0391	Interactor of Downregulated Gene
Rv0402c	Interactor of Downregulated Gene
Rv0404	Interactor of Downregulated Gene
Rv0405	Downregulated
Rv0423c	Interactor of Upregulated Gene
Rv0427c	Interactor of Upregulated Gene
Rv0429c	Interactor of Downregulated Gene
Rv0430	Downregulated
Rv0431	Interactor of Downregulated Gene
Rv0432	Interactor of Downregulated Gene
Rv0433	Interactor of Downregulated Gene
Rv0434	Interactor of Both Modules
Rv0440	Interactor of Downregulated Gene
Rv0446c	Interactor of Upregulated Gene
Rv0449c	Interactor of Upregulated Gene
Rv0451c	Interactor of Upregulated Gene
Rv0453	Interactor of Upregulated Gene
Rv0455c	Interactor of Downregulated Gene
Rv0458	Interactor of Upregulated Gene
Rv0464c	Interactor of Both Modules
Rv0476	Interactor of Upregulated Gene
Rv0479c	Interactor of Downregulated Gene
Rv0482	Interactor of Downregulated Gene
Rv0483	Interactor of Downregulated Gene
Rv0484c	Interactor of Downregulated Gene
Rv0486	Interactor of Upregulated Gene
Rv0497	Interactor of Downregulated Gene
Rv0501	Interactor of Downregulated Gene
Rv0502	Interactor of Downregulated Gene
Rv0504c	Interactor of Downregulated Gene
Rv0511	Interactor of Downregulated Gene
Rv0512	Interactor of Downregulated Gene
Rv0513	Interactor of Downregulated Gene
Rv0516c	Interactor of Downregulated Gene
Rv0524	Interactor of Downregulated Gene
Rv0525	Interactor of Downregulated Gene
Rv0526	Interactor of Downregulated Gene
Rv0528	Interactor of Downregulated Gene
Rv0533c	Interactor of Downregulated Gene
Rv0534c	Interactor of Downregulated Gene
Rv0535	Interactor of Upregulated Gene
Rv0543c	Interactor of Downregulated Gene
Rv0545c	Interactor of Downregulated Gene
Rv0552	Interactor of Upregulated Gene
Rv0554	Interactor of Downregulated Gene
Rv0555	Interactor of Downregulated Gene
Rv0556	Interactor of Downregulated Gene
Rv0559c	Interactor of Downregulated Gene
Rv0564c	Interactor of Downregulated Gene
Rv0569	Upregulated
Rv0570	Upregulated
Rv0571c	Upregulated
Rv0573c	Interactor of Upregulated Gene
Rv0574c	Upregulated
Rv0613c	Interactor of Downregulated Gene
Rv0625c	Interactor of Downregulated Gene
Rv0635	Interactor of Downregulated Gene
Rv0636	Interactor of Downregulated Gene
Rv0637	Interactor of Downregulated Gene
Rv0638	Interactor of Downregulated Gene
Rv0639	Interactor of Downregulated Gene
Rv0640	Interactor of Downregulated Gene
Rv0641	Interactor of Downregulated Gene
Rv0650	Interactor of Upregulated Gene
Rv0651	Interactor of Downregulated Gene
Rv0652	Interactor of Downregulated Gene
Rv0667	Interactor of Downregulated Gene
Rv0668	Downregulated
Rv0672	Interactor of Downregulated Gene
Rv0682	Interactor of Downregulated Gene
Rv0683	Interactor of Downregulated Gene
Rv0684	Interactor of Downregulated Gene
Rv0685	Interactor of Downregulated Gene
Rv0692	Downregulated
Rv0693	Interactor of Downregulated Gene
Rv0694	Downregulated
Rv0695	Interactor of Downregulated Gene
Rv0696	Interactor of Downregulated Gene
Rv0700	Interactor of Downregulated Gene
Rv0701	Interactor of Downregulated Gene
Rv0702	Interactor of Downregulated Gene
Rv0703	Interactor of Downregulated Gene
Rv0704	Interactor of Downregulated Gene
Rv0705	Interactor of Downregulated Gene
Rv0706	Interactor of Downregulated Gene
Rv0707	Downregulated
Rv0708	Interactor of Downregulated Gene
Rv0709	Downregulated
Rv0710	Downregulated
Rv0714	Interactor of Downregulated Gene
Rv0715	Interactor of Downregulated Gene
Rv0716	Interactor of Downregulated Gene
Rv0717	Interactor of Downregulated Gene
Rv0718	Interactor of Downregulated Gene
Rv0719	Interactor of Downregulated Gene
Rv0720	Interactor of Downregulated Gene
Rv0721	Interactor of Downregulated Gene
Rv0722	Interactor of Downregulated Gene
Rv0723	Interactor of Downregulated Gene
Rv0724	Interactor of Upregulated Gene
Rv0730	Interactor of Downregulated Gene
Rv0731c	Interactor of Downregulated Gene
Rv0732	Interactor of Downregulated Gene
Rv0733	Interactor of Downregulated Gene
Rv0734	Interactor of Downregulated Gene
Rv0738	Interactor of Downregulated Gene
Rv0756c	Interactor of Downregulated Gene
Rv0760c	Interactor of Downregulated Gene
Rv0767c	Interactor of Upregulated Gene
Rv0773c	Interactor of Downregulated Gene
Rv0774c	Interactor of Downregulated Gene
Rv0782	Interactor of Downregulated Gene
Rv0783c	Interactor of Upregulated Gene
Rv0792c	Interactor of Downregulated Gene
Rv0800	Interactor of Downregulated Gene
Rv0808	Interactor of Downregulated Gene
Rv0814c	Interactor of Downregulated Gene
Rv0815c	Interactor of Downregulated Gene
Rv0824c	Interactor of Upregulated Gene
Rv0844c	Interactor of Upregulated Gene
Rv0845	Interactor of Upregulated Gene
Rv0849	Interactor of Upregulated Gene
Rv0854	Interactor of Downregulated Gene
Rv0860	Interactor of Upregulated Gene
Rv0863	Interactor of Downregulated Gene
Rv0867c	Interactor of Downregulated Gene
Rv0868c	Interactor of Downregulated Gene
Rv0871	Interactor of Downregulated Gene
Rv0875c	Interactor of Upregulated Gene
Rv0883c	Downregulated
Rv0885	Upregulated
Rv0886	Interactor of Upregulated Gene
Rv0896	Interactor of Both Modules
Rv0904c	Interactor of Downregulated Gene
Rv0909	Interactor of Downregulated Gene
Rv0910	Interactor of Downregulated Gene
Rv0925c	Interactor of Downregulated Gene
Rv0934	Interactor of Downregulated Gene
Rv0935	Interactor of Downregulated Gene
Rv0954	Interactor of Downregulated Gene
Rv0993	Interactor of Downregulated Gene
Rv0999	Interactor of Downregulated Gene
Rv1002c	Interactor of Downregulated Gene
Rv1005c	Interactor of Upregulated Gene
Rv1008	Interactor of Downregulated Gene
Rv1010	Interactor of Downregulated Gene
Rv1014c	Interactor of Downregulated Gene
Rv1015c	Interactor of Downregulated Gene
Rv1017c	Interactor of Downregulated Gene
Rv1018c	Interactor of Downregulated Gene
Rv1020	Interactor of Downregulated Gene
Rv1023	Interactor of Downregulated Gene
Rv1025	Interactor of Downregulated Gene
Rv1079	Interactor of Downregulated Gene
Rv1080c	Interactor of Both Modules
Rv1095	Interactor of Downregulated Gene
Rv1098c	Interactor of Downregulated Gene
Rv1099c	Interactor of Downregulated Gene
Rv1100	Interactor of Upregulated Gene
Rv1108c	Interactor of Downregulated Gene
Rv1109c	Interactor of Downregulated Gene
Rv1111c	Interactor of Both Modules
Rv1112	Interactor of Downregulated Gene
Rv1133c	Downregulated
Rv1148c	Interactor of Upregulated Gene
Rv1155	Interactor of Downregulated Gene
Rv1156	Interactor of Downregulated Gene
Rv1157c	Interactor of Downregulated Gene
Rv1158c	Downregulated
Rv1159a	Interactor of Downregulated Gene
Rv1161	Interactor of Upregulated Gene
Rv1162	Interactor of Both Modules
Rv1163	Interactor of Upregulated Gene
Rv1166	Interactor of Downregulated Gene
Rv1171	Interactor of Downregulated Gene
Rv1173	Interactor of Downregulated Gene
Rv1174c	Interactor of Downregulated Gene
Rv1181	Interactor of Downregulated Gene
Rv1184c	Interactor of Downregulated Gene
Rv1185c	Interactor of Downregulated Gene
Rv1196	Interactor of Downregulated Gene
Rv1208	Interactor of Downregulated Gene
Rv1211	Interactor of Downregulated Gene
Rv1222	Interactor of Upregulated Gene
Rv1229c	Interactor of Downregulated Gene
Rv1230c	Interactor of Downregulated Gene
Rv1233c	Interactor of Downregulated Gene
Rv1250	Interactor of Downregulated Gene
Rv1251c	Interactor of Downregulated Gene
Rv1252c	Interactor of Downregulated Gene
Rv1258c	Interactor of Downregulated Gene
Rv1261c	Interactor of Downregulated Gene
Rv1274	Interactor of Both Modules
Rv1280c	Interactor of Downregulated Gene
Rv1292	Interactor of Downregulated Gene
Rv1293	Interactor of Downregulated Gene
Rv1294	Interactor of Downregulated Gene
Rv1296	Interactor of Downregulated Gene
Rv1297	Interactor of Downregulated Gene
Rv1298	Interactor of Downregulated Gene
Rv1299	Interactor of Downregulated Gene
Rv1300	Interactor of Downregulated Gene
Rv1302	Interactor of Upregulated Gene
Rv1304	Interactor of Downregulated Gene
Rv1306	Interactor of Downregulated Gene
Rv1307	Interactor of Downregulated Gene
Rv1308	Interactor of Downregulated Gene
Rv1309	Interactor of Both Modules
Rv1310	Downregulated
Rv1311	Interactor of Both Modules
Rv1312	Interactor of Downregulated Gene
Rv1316c	Interactor of Both Modules
Rv1319c	Interactor of Downregulated Gene
Rv1322	Interactor of Downregulated Gene
Rv1326c	Interactor of Upregulated Gene
Rv1328	Interactor of Upregulated Gene
Rv1336	Interactor of Upregulated Gene
Rv1342c	Interactor of Upregulated Gene
Rv1343c	Interactor of Upregulated Gene
Rv1350	Interactor of Downregulated Gene
Rv1360	Interactor of Downregulated Gene
Rv1361c	Interactor of Downregulated Gene
Rv1362c	Interactor of Downregulated Gene
Rv1368	Interactor of Downregulated Gene
Rv1379	Interactor of Upregulated Gene
Rv1387	Interactor of Downregulated Gene
Rv1388	Interactor of Downregulated Gene
Rv1389	Interactor of Downregulated Gene
Rv1392	Interactor of Upregulated Gene
Rv1409	Interactor of Downregulated Gene
Rv1410c	Interactor of Downregulated Gene
Rv1411c	Interactor of Downregulated Gene
Rv1412	Interactor of Downregulated Gene
Rv1413	Interactor of Downregulated Gene
Rv1421	Interactor of Downregulated Gene
Rv1422	Interactor of Downregulated Gene
Rv1423	Interactor of Downregulated Gene
Rv1427c	Interactor of Downregulated Gene
Rv1436	Interactor of Downregulated Gene
Rv1437	Interactor of Downregulated Gene
Rv1438	Interactor of Downregulated Gene
Rv1447c	Interactor of Downregulated Gene
Rv1454c	Interactor of Downregulated Gene
Rv1459c	Interactor of Downregulated Gene
Rv1462	Interactor of Upregulated Gene
Rv1477	Interactor of Downregulated Gene
Rv1478	Interactor of Downregulated Gene
Rv1483	Interactor of Downregulated Gene
Rv1486c	Interactor of Downregulated Gene
Rv1488	Interactor of Upregulated Gene
Rv1522c	Interactor of Downregulated Gene
Rv1531	Interactor of Downregulated Gene
Rv1534	Interactor of Downregulated Gene
Rv1540	Interactor of Downregulated Gene
Rv1544	Interactor of Downregulated Gene
Rv1546	Interactor of Downregulated Gene
Rv1547	Downregulated
Rv1558	Interactor of Downregulated Gene
Rv1559	Interactor of Downregulated Gene
Rv1565c	Interactor of Downregulated Gene
Rv1566c	Downregulated
Rv1587c	Interactor of Upregulated Gene
Rv1590	Interactor of Downregulated Gene
Rv1592c	Upregulated
Rv1599	Interactor of Downregulated Gene
Rv1600	Interactor of Downregulated Gene
Rv1601	Interactor of Downregulated Gene
Rv1602	Interactor of Downregulated Gene
Rv1603	Interactor of Downregulated Gene
Rv1609	Interactor of Downregulated Gene
Rv1611	Interactor of Downregulated Gene
Rv1612	Interactor of Downregulated Gene
Rv1613	Downregulated
Rv1614	Downregulated
Rv1616	Interactor of Downregulated Gene
Rv1617	Interactor of Downregulated Gene
Rv1626	Interactor of Downregulated Gene
Rv1629	Interactor of Downregulated Gene
Rv1630	Interactor of Downregulated Gene
Rv1631	Interactor of Downregulated Gene
Rv1632c	Interactor of Downregulated Gene
Rv1633	Interactor of Upregulated Gene
Rv1638	Interactor of Downregulated Gene
Rv1641	Interactor of Downregulated Gene
Rv1642	Interactor of Downregulated Gene
Rv1643	Interactor of Downregulated Gene
Rv1649	Interactor of Downregulated Gene
Rv1650	Interactor of Downregulated Gene
Rv1662	Interactor of Downregulated Gene
Rv1663	Interactor of Downregulated Gene
Rv1685c	Interactor of Upregulated Gene
Rv1689	Interactor of Downregulated Gene
Rv1695	Interactor of Downregulated Gene
Rv1697	Downregulated
Rv1698	Interactor of Downregulated Gene
Rv1700	Interactor of Downregulated Gene
Rv1701	Interactor of Downregulated Gene
Rv1707	Interactor of Upregulated Gene
Rv1708	Interactor of Downregulated Gene
Rv1709	Interactor of Downregulated Gene
Rv1710	Interactor of Downregulated Gene
Rv1711	Interactor of Downregulated Gene
Rv1712	Interactor of Downregulated Gene
Rv1713	Interactor of Downregulated Gene
Rv1728c	Interactor of Downregulated Gene
Rv1736c	Upregulated
Rv1737c	Interactor of Upregulated Gene
Rv1746	Interactor of Downregulated Gene
Rv1747	Interactor of Downregulated Gene
Rv1754c	Interactor of Downregulated Gene
Rv1784	Interactor of Downregulated Gene
Rv1787	Interactor of Downregulated Gene
Rv1789	Interactor of Downregulated Gene
Rv1790	Interactor of Downregulated Gene
Rv1796	Interactor of Downregulated Gene
Rv1797	Interactor of Downregulated Gene
Rv1804c	Interactor of Upregulated Gene
Rv1811	Interactor of Upregulated Gene
Rv1812c	Upregulated
Rv1821	Interactor of Downregulated Gene
Rv1823	Interactor of Downregulated Gene
Rv1828	Interactor of Downregulated Gene
Rv1829	Interactor of Upregulated Gene
Rv1845c	Interactor of Downregulated Gene
Rv1860	Interactor of Downregulated Gene
Rv1862	Interactor of Upregulated Gene
Rv1870c	Interactor of Downregulated Gene
Rv1871c	Interactor of Downregulated Gene
Rv1883c	Interactor of Downregulated Gene
Rv1884c	Interactor of Downregulated Gene
Rv1886c	Interactor of Downregulated Gene
Rv1887	Interactor of Downregulated Gene
Rv1891	Interactor of Downregulated Gene
Rv1918c	Interactor of Downregulated Gene
Rv1980c	Interactor of Downregulated Gene
Rv1984c	Interactor of Downregulated Gene
Rv1987	Interactor of Downregulated Gene
Rv1995	Upregulated
Rv1996	Upregulated
Rv1997	Upregulated
Rv2003c	Upregulated
Rv2004c	Upregulated
Rv2005c	Upregulated
Rv2006	Upregulated
Rv2007c	Upregulated
Rv2027c	Interactor of Upregulated Gene
Rv2028c	Upregulated
Rv2029c	Upregulated
Rv2030c	Upregulated
Rv2031c	Upregulated
Rv2032	Upregulated
Rv2036	Interactor of Upregulated Gene
Rv2045c	Interactor of Downregulated Gene
Rv2046	Interactor of Downregulated Gene
Rv2048c	Interactor of Downregulated Gene
Rv2049c	Interactor of Downregulated Gene
Rv2055c	Interactor of Downregulated Gene
Rv2056c	Interactor of Downregulated Gene
Rv2061c	Interactor of Downregulated Gene
Rv2070c	Interactor of Upregulated Gene
Rv2071c	Interactor of Downregulated Gene
Rv2074	Interactor of Downregulated Gene
Rv2091c	Interactor of Downregulated Gene
Rv2097c	Interactor of Downregulated Gene
Rv2108	Interactor of Upregulated Gene
Rv2109c	Interactor of Downregulated Gene
Rv2112c	Interactor of Downregulated Gene
Rv2114	Interactor of Downregulated Gene
Rv2123	Interactor of Upregulated Gene
Rv2124c	Interactor of Downregulated Gene
Rv2136c	Interactor of Downregulated Gene
Rv2145c	Interactor of Downregulated Gene
Rv2146c	Interactor of Downregulated Gene
Rv2147c	Interactor of Downregulated Gene
Rv2149c	Interactor of Downregulated Gene
Rv2150c	Interactor of Both Modules
Rv2151c	Interactor of Downregulated Gene
Rv2152c	Interactor of Downregulated Gene
Rv2153c	Interactor of Downregulated Gene
Rv2154c	Downregulated
Rv2155c	Interactor of Downregulated Gene
Rv2156c	Interactor of Downregulated Gene
Rv2157c	Interactor of Downregulated Gene
Rv2158c	Interactor of Downregulated Gene
Rv2159c	Interactor of Downregulated Gene
Rv2160a	Interactor of Downregulated Gene
Rv2161c	Interactor of Downregulated Gene
Rv2163c	Interactor of Downregulated Gene
Rv2165c	Interactor of Downregulated Gene
Rv2166c	Interactor of Downregulated Gene
Rv2174	Interactor of Downregulated Gene
Rv2175c	Interactor of Downregulated Gene
Rv2184c	Interactor of Downregulated Gene
Rv2189c	Interactor of Downregulated Gene
Rv2191	Interactor of Downregulated Gene
Rv2192c	Interactor of Downregulated Gene
Rv2194	Interactor of Downregulated Gene
Rv2195	Interactor of Downregulated Gene
Rv2198c	Interactor of Downregulated Gene
Rv2200c	Interactor of Downregulated Gene
Rv2203	Interactor of Downregulated Gene
Rv2204c	Interactor of Downregulated Gene
Rv2210c	Interactor of Upregulated Gene
Rv2213	Interactor of Downregulated Gene
Rv2223c	Interactor of Downregulated Gene
Rv2224c	Interactor of Downregulated Gene
Rv2225	Interactor of Downregulated Gene
Rv2228c	Interactor of Downregulated Gene
Rv2231c	Interactor of Downregulated Gene
Rv2232	Interactor of Downregulated Gene
Rv2237	Interactor of Downregulated Gene
Rv2239c	Interactor of Downregulated Gene
Rv2241	Interactor of Downregulated Gene
Rv2244	Interactor of Downregulated Gene
Rv2245	Interactor of Downregulated Gene
Rv2246	Interactor of Downregulated Gene
Rv2256c	Interactor of Downregulated Gene
Rv2259	Interactor of Downregulated Gene
Rv2260	Interactor of Downregulated Gene
Rv2286c	Interactor of Downregulated Gene
Rv2299c	Interactor of Upregulated Gene
Rv2302	Interactor of Downregulated Gene
Rv2325c	Interactor of Downregulated Gene
Rv2332	Interactor of Downregulated Gene
Rv2333c	Interactor of Upregulated Gene
Rv2334	Interactor of Both Modules
Rv2335	Interactor of Downregulated Gene
Rv2338c	Interactor of Upregulated Gene
Rv2339	Interactor of Downregulated Gene
Rv2343c	Interactor of Downregulated Gene
Rv2362c	Interactor of Downregulated Gene
Rv2366c	Interactor of Both Modules
Rv2373c	Interactor of Downregulated Gene
Rv2375	Interactor of Downregulated Gene
Rv2376c	Interactor of Downregulated Gene
Rv2381c	Interactor of Upregulated Gene
Rv2382c	Interactor of Upregulated Gene
Rv2383c	Interactor of Upregulated Gene
Rv2386c	Upregulated
Rv2397c	Interactor of Downregulated Gene
Rv2409c	Interactor of Downregulated Gene
Rv2412	Interactor of Downregulated Gene
Rv2413c	Interactor of Downregulated Gene
Rv2420c	Interactor of Downregulated Gene
Rv2421c	Interactor of Upregulated Gene
Rv2425c	Interactor of Downregulated Gene
Rv2428	Interactor of Upregulated Gene
Rv2429	Upregulated
Rv2431c	Interactor of Downregulated Gene
Rv2438c	Interactor of Upregulated Gene
Rv2440c	Interactor of Downregulated Gene
Rv2441c	Interactor of Downregulated Gene
Rv2442c	Interactor of Downregulated Gene
Rv2447c	Interactor of Downregulated Gene
Rv2450c	Interactor of Downregulated Gene
Rv2457c	Interactor of Downregulated Gene
Rv2461c	Interactor of Downregulated Gene
Rv2462c	Interactor of Downregulated Gene
Rv2465c	Interactor of Both Modules
Rv2468c	Interactor of Downregulated Gene
Rv2474c	Interactor of Downregulated Gene
Rv2475c	Interactor of Downregulated Gene
Rv2477c	Interactor of Downregulated Gene
Rv2501c	Interactor of Downregulated Gene
Rv2507	Interactor of Downregulated Gene
Rv2508c	Interactor of Upregulated Gene
Rv2531c	Interactor of Upregulated Gene
Rv2536	Interactor of Downregulated Gene
Rv2537c	Interactor of Downregulated Gene
Rv2539c	Interactor of Downregulated Gene
Rv2586c	Interactor of Downregulated Gene
Rv2592c	Interactor of Downregulated Gene
Rv2593c	Interactor of Downregulated Gene
Rv2600	Interactor of Downregulated Gene
Rv2618	Interactor of Upregulated Gene
Rv2619c	Interactor of Upregulated Gene
Rv2620c	Interactor of Upregulated Gene
Rv2621c	Interactor of Upregulated Gene
Rv2622	Interactor of Upregulated Gene
Rv2623	Upregulated
Rv2624c	Upregulated
Rv2625c	Upregulated
Rv2626c	Upregulated
Rv2627c	Upregulated
Rv2629	Upregulated
Rv2630	Upregulated
Rv2631	Interactor of Upregulated Gene
Rv2672	Interactor of Downregulated Gene
Rv2680	Interactor of Downregulated Gene
Rv2681	Interactor of Both Modules
Rv2696c	Interactor of Downregulated Gene
Rv2697c	Interactor of Downregulated Gene
Rv2698	Interactor of Upregulated Gene
Rv2708c	Interactor of Downregulated Gene
Rv2714	Interactor of Upregulated Gene
Rv2715	Interactor of Downregulated Gene
Rv2721c	Interactor of Downregulated Gene
Rv2725c	Interactor of Upregulated Gene
Rv2726c	Interactor of Downregulated Gene
Rv2733c	Interactor of Upregulated Gene
Rv2747	Interactor of Downregulated Gene
Rv2752c	Interactor of Downregulated Gene
Rv2763c	Interactor of Downregulated Gene
Rv2764c	Interactor of Downregulated Gene
Rv2778c	Interactor of Downregulated Gene
Rv2780	Upregulated
Rv2782c	Interactor of Downregulated Gene
Rv2783c	Interactor of Downregulated Gene
Rv2785c	Interactor of Downregulated Gene
Rv2786c	Interactor of Upregulated Gene
Rv2793c	Interactor of Upregulated Gene
Rv2799	Interactor of Downregulated Gene
Rv2837c	Interactor of Downregulated Gene
Rv2839c	Interactor of Downregulated Gene
Rv2840c	Interactor of Downregulated Gene
Rv2841c	Interactor of Downregulated Gene
Rv2845c	Interactor of Downregulated Gene
Rv2857c	Interactor of Upregulated Gene
Rv2859c	Interactor of Upregulated Gene
Rv2860c	Interactor of Downregulated Gene
Rv2861c	Interactor of Both Modules
Rv2864c	Interactor of Upregulated Gene
Rv2870c	Interactor of Downregulated Gene
Rv2882c	Interactor of Downregulated Gene
Rv2889c	Interactor of Downregulated Gene
Rv2890c	Interactor of Both Modules
Rv2894c	Downregulated
Rv2895c	Interactor of Downregulated Gene
Rv2896c	Interactor of Downregulated Gene
Rv2897c	Interactor of Downregulated Gene
Rv2898c	Interactor of Downregulated Gene
Rv2900c	Interactor of Upregulated Gene
Rv2902c	Interactor of Downregulated Gene
Rv2903c	Interactor of Downregulated Gene
Rv2904c	Interactor of Downregulated Gene
Rv2905	Interactor of Downregulated Gene
Rv2909c	Interactor of Downregulated Gene
Rv2922c	Interactor of Upregulated Gene
Rv2924c	Interactor of Downregulated Gene
Rv2926c	Interactor of Downregulated Gene
Rv2932	Interactor of Downregulated Gene
Rv2942	Interactor of Downregulated Gene
Rv2945c	Interactor of Downregulated Gene
Rv2948c	Interactor of Downregulated Gene
Rv2963	Interactor of Upregulated Gene
Rv2965c	Interactor of Downregulated Gene
Rv2966c	Interactor of Downregulated Gene
Rv2967c	Interactor of Downregulated Gene
Rv2977c	Interactor of Upregulated Gene
Rv2981c	Interactor of Downregulated Gene
Rv2982c	Interactor of Downregulated Gene
Rv2984	Interactor of Downregulated Gene
Rv2985	Interactor of Downregulated Gene
Rv2986c	Downregulated
Rv2992c	Interactor of Downregulated Gene
Rv3001c	Interactor of Downregulated Gene
Rv3004	Interactor of Downregulated Gene
Rv3005c	Interactor of Downregulated Gene
Rv3010c	Interactor of Downregulated Gene
Rv3013	Interactor of Upregulated Gene
Rv3015c	Interactor of Upregulated Gene
Rv3017c	Interactor of Upregulated Gene
Rv3018c	Interactor of Upregulated Gene
Rv3019c	Interactor of Downregulated Gene
Rv3024c	Interactor of Downregulated Gene
Rv3028c	Interactor of Upregulated Gene
Rv3029c	Interactor of Upregulated Gene
Rv3043c	Interactor of Downregulated Gene
Rv3046c	Interactor of Downregulated Gene
Rv3048c	Interactor of Upregulated Gene
Rv3054c	Interactor of Upregulated Gene
Rv3056	Interactor of Downregulated Gene
Rv3065	Interactor of Downregulated Gene
Rv3068c	Interactor of Upregulated Gene
Rv3099c	Interactor of Downregulated Gene
Rv3100c	Interactor of Both Modules
Rv3105c	Interactor of Downregulated Gene
Rv3116	Interactor of Downregulated Gene
Rv3118	Interactor of Downregulated Gene
Rv3120	Interactor of Upregulated Gene
Rv3125c	Interactor of Upregulated Gene
Rv3127	Upregulated
Rv3129	Upregulated
Rv3130c	Upregulated
Rv3131	Upregulated
Rv3132c	Upregulated
Rv3133c	Upregulated
Rv3134c	Upregulated
Rv3136	Interactor of Downregulated Gene
Rv3138	Interactor of Upregulated Gene
Rv3145	Interactor of Downregulated Gene
Rv3146	Interactor of Downregulated Gene
Rv3147	Interactor of Downregulated Gene
Rv3148	Downregulated
Rv3149	Interactor of Downregulated Gene
Rv3150	Interactor of Downregulated Gene
Rv3151	Interactor of Downregulated Gene
Rv3152	Downregulated
Rv3153	Downregulated
Rv3154	Downregulated
Rv3155	Downregulated
Rv3156	Downregulated
Rv3157	Downregulated
Rv3158	Interactor of Both Modules
Rv3194c	Interactor of Downregulated Gene
Rv3198c	Interactor of Downregulated Gene
Rv3199c	Interactor of Both Modules
Rv3207c	Interactor of Downregulated Gene
Rv3208	Interactor of Downregulated Gene
Rv3209	Interactor of Downregulated Gene
Rv3210c	Interactor of Downregulated Gene
Rv3211	Interactor of Downregulated Gene
Rv3219	Interactor of Downregulated Gene
Rv3224	Interactor of Downregulated Gene
Rv3229c	Downregulated
Rv3230c	Interactor of Downregulated Gene
Rv3232c	Interactor of Upregulated Gene
Rv3233c	Interactor of Downregulated Gene
Rv3234c	Interactor of Downregulated Gene
Rv3240c	Interactor of Upregulated Gene
Rv3246c	Interactor of Downregulated Gene
Rv3248c	Interactor of Upregulated Gene
Rv3255c	Interactor of Downregulated Gene
Rv3256c	Interactor of Downregulated Gene
Rv3257c	Interactor of Downregulated Gene
Rv3258c	Downregulated
Rv3259	Interactor of Downregulated Gene
Rv3260c	Interactor of Downregulated Gene
Rv3262	Interactor of Downregulated Gene
Rv3264c	Interactor of Upregulated Gene
Rv3265c	Interactor of Downregulated Gene
Rv3267	Interactor of Downregulated Gene
Rv3273	Interactor of Upregulated Gene
Rv3277	Interactor of Downregulated Gene
Rv3278c	Interactor of Downregulated Gene
Rv3279c	Interactor of Downregulated Gene
Rv3281	Interactor of Downregulated Gene
Rv3282	Interactor of Downregulated Gene
Rv3288c	Interactor of Upregulated Gene
Rv3289c	Interactor of Upregulated Gene
Rv3295	Interactor of Downregulated Gene
Rv3308	Interactor of Upregulated Gene
Rv3317	Interactor of Downregulated Gene
Rv3329	Interactor of Upregulated Gene
Rv3332	Interactor of Upregulated Gene
Rv3346c	Interactor of Downregulated Gene
Rv3362c	Interactor of Downregulated Gene
Rv3363c	Interactor of Downregulated Gene
Rv3375	Interactor of Upregulated Gene
Rv3400	Interactor of Upregulated Gene
Rv3402c	Interactor of Upregulated Gene
Rv3409c	Interactor of Downregulated Gene
Rv3413c	Interactor of Downregulated Gene
Rv3414c	Interactor of Downregulated Gene
Rv3417c	Interactor of Downregulated Gene
Rv3418c	Downregulated
Rv3426	Interactor of Downregulated Gene
Rv3442c	Interactor of Downregulated Gene
Rv3443c	Interactor of Downregulated Gene
Rv3455c	Interactor of Downregulated Gene
Rv3456c	Interactor of Downregulated Gene
Rv3457c	Interactor of Downregulated Gene
Rv3458c	Interactor of Downregulated Gene
Rv3459c	Interactor of Downregulated Gene
Rv3460c	Interactor of Downregulated Gene
Rv3461c	Interactor of Downregulated Gene
Rv3462c	Interactor of Downregulated Gene
Rv3465	Interactor of Downregulated Gene
Rv3478	Interactor of Downregulated Gene
Rv3489	Interactor of Downregulated Gene
Rv3490	Interactor of Upregulated Gene
Rv3492c	Interactor of Downregulated Gene
Rv3493c	Interactor of Downregulated Gene
Rv3494c	Interactor of Downregulated Gene
Rv3495c	Interactor of Downregulated Gene
Rv3496c	Interactor of Downregulated Gene
Rv3499c	Interactor of Downregulated Gene
Rv3529c	Interactor of Upregulated Gene
Rv3547	Interactor of Downregulated Gene
Rv3553	Interactor of Downregulated Gene
Rv3565	Interactor of Downregulated Gene
Rv3579c	Interactor of Downregulated Gene
Rv3582c	Interactor of Downregulated Gene
Rv3584	Interactor of Downregulated Gene
Rv3585	Interactor of Upregulated Gene
Rv3587c	Downregulated
Rv3588c	Interactor of Downregulated Gene
Rv3592	Interactor of Downregulated Gene
Rv3597c	Interactor of Downregulated Gene
Rv3600c	Interactor of Downregulated Gene
Rv3604c	Interactor of Downregulated Gene
Rv3610c	Interactor of Downregulated Gene
Rv3623	Interactor of Downregulated Gene
Rv3625c	Interactor of Downregulated Gene
Rv3641c	Interactor of Downregulated Gene
Rv3646c	Interactor of Downregulated Gene
Rv3647c	Interactor of Downregulated Gene
Rv3648c	Interactor of Downregulated Gene
Rv3651	Interactor of Downregulated Gene
Rv3669	Interactor of Downregulated Gene
Rv3674c	Interactor of Downregulated Gene
Rv3682	Interactor of Downregulated Gene
Rv3695	Interactor of Downregulated Gene
Rv3708c	Interactor of Downregulated Gene
Rv3709c	Interactor of Downregulated Gene
Rv3714c	Interactor of Downregulated Gene
Rv3717	Interactor of Downregulated Gene
Rv3740c	Interactor of Downregulated Gene
Rv3741c	Interactor of Downregulated Gene
Rv3752c	Interactor of Downregulated Gene
Rv3772	Interactor of Downregulated Gene
Rv3774	Interactor of Upregulated Gene
Rv3775	Interactor of Upregulated Gene
Rv3779	Interactor of Downregulated Gene
Rv3782	Interactor of Downregulated Gene
Rv3804c	Interactor of Downregulated Gene
Rv3807c	Interactor of Downregulated Gene
Rv3811	Interactor of Downregulated Gene
Rv3822	Interactor of Downregulated Gene
Rv3838c	Interactor of Upregulated Gene
Rv3847	Interactor of Both Modules
Rv3849	Interactor of Downregulated Gene
Rv3850	Interactor of Downregulated Gene
Rv3858c	Interactor of Downregulated Gene
Rv3859c	Interactor of Downregulated Gene
Rv3869	Interactor of Downregulated Gene
Rv3870	Interactor of Downregulated Gene
Rv3871	Interactor of Downregulated Gene
Rv3875	Interactor of Downregulated Gene
Rv3876	Interactor of Downregulated Gene
Rv3877	Interactor of Downregulated Gene
Rv3882c	Interactor of Downregulated Gene
Rv3883c	Interactor of Downregulated Gene
Rv3907c	Interactor of Downregulated Gene
Rv3909	Interactor of Downregulated Gene
Rv3910	Interactor of Downregulated Gene
Rv3913	Interactor of Downregulated Gene
Rv3914	Interactor of Downregulated Gene
Rv3917c	Interactor of Upregulated Gene
Rv3919c	Interactor of Downregulated Gene
Rv3920c	Interactor of Downregulated Gene
Rv3921c	Interactor of Downregulated Gene
Rv3922c	Interactor of Downregulated Gene
Rv3923c	Interactor of Downregulated Gene
Rv3924c	Interactor of Downregulated Gene
