# Supplementary material for: Understanding Communication Signals during Mycobacterial Latency through Predicted Genome-Wide Protein Interactions and Boolean Modeling
Source: PLoS One. 2012 Mar 20;7(3):e33893. doi: 10.1371/journal.pone.0033893 (PMC3309013; doi:10.1371/journal.pone.0033893)
Supplement: Table S9 — List of proteins possibly mediating the dormancy signals between up and down-regulated modules. (TXT) [file pone.0033893.s014.txt]

List of proteins possibly mediating the dormancy signals between up and down-regulated modules during dormancy.
Upregulated	Rv2004c	Rv2004c	ConservedHypotheticals	CONSERVED HYPOTHETICAL PROTEIN
Intermediate	Rv1309	atpG	IntermediaryMandRespiration	PROBABLE ATP SYNTHASE GAMMA CHAIN ATPG
Intermediate	Rv1311	atpC	IntermediaryMandRespiration	PROBABLE ATP SYNTHASE EPSILON CHAIN ATPC
Upregulated	Rv3133c	devR	RegulatoryProteins	TWO COMPONENT TRANSCRIPTIONAL REGULATORY PROTEIN DEVR (PROBABLY LUXR/UHPA-FAMILY)
Upregulated	Rv2029c	pfkB	IntermediaryMandRespiration	Probable phosphofructokinase PfkB (PHOSPHOHEXOKINASE)
Downregulared	Rv1614	lgt	CellwallandCellprocesses	Possible prolipoprotein diacylglyceryl transferases Lgt
Intermediate	Rv2334	cysK1	IntermediaryMandRespiration	PROBABLE CYSTEINE SYNTHASE A CYSK1 (O-ACETYLSERINE SULFHYDRYLASE A) (O-ACETYLSERINE (THIOL)-LYASE A) (CSASE A)
Upregulated	Rv3127	Rv3127	ConservedHypotheticals	CONSERVED HYPOTHETICAL PROTEIN
Downregulared	Rv1310	atpD	IntermediaryMandRespiration	PROBABLE ATP SYNTHASE BETA CHAIN ATPD
Intermediate	Rv3775	lipE	IntermediaryMandRespiration	PROBABLE LIPASE LIPE
Intermediate	Rv1274	lprB	CellwallandCellprocesses	POSSIBLE LIPOPROTEIN LPRB
Intermediate	Rv0434	Rv0434	ConservedHypotheticals	CONSERVED HYPOTHETICAL PROTEIN
Upregulated	Rv2626c	Rv2626c	ConservedHypotheticals	CONSERVED HYPOTHETICAL PROTEIN
Intermediate	Rv0464c	Rv0464c	ConservedHypotheticals	CONSERVED HYPOTHETICAL PROTEIN
Intermediate	Rv2890c	rpsB	InformationPathways	PROBABLE 30S RIBOSOMAL PROTEIN S2 RPSB
Intermediate	Rv1157c	Rv1157c	ConservedHypotheticals	CONSERVED HYPOTHETICAL ALA-, PRO-RICH PROTEIN
Intermediate	Rv0014c	pknB	RegulatoryProteins	TRANSMEMBRANE SERINE/THREONINE-PROTEIN KINASE B PKNB (PROTEIN KINASE B) (STPK B)
Downregulared	Rv3156	nuoL	IntermediaryMandRespiration	PROBABLE NADH DEHYDROGENASE I (CHAIN L) NUOL (NADH-UBIQUINONE OXIDOREDUCTASE CHAIN L)
Intermediate	Rv1018c	glmU	CellwallandCellprocesses	Probable UDP-N-acetylglucosamine pyrophosphorylase glmU
Upregulated	Rv2629	Rv2629	ConservedHypotheticals	CONSERVED HYPOTHETICAL PROTEIN
Downregulared	Rv3153	nuoI	IntermediaryMandRespiration	PROBABLE NADH DEHYDROGENASE I (CHAIN I) NUOI (NADH-UBIQUINONE OXIDOREDUCTASE CHAIN I)
Upregulated	Rv0082	Rv0082	IntermediaryMandRespiration	PROBABLE OXIDOREDUCTASE
Intermediate	Rv2861c	mapB	IntermediaryMandRespiration	PROBABLE METHIONINE AMINOPEPTIDASE MAPB (MAP) (PEPTIDASE M)
Intermediate	Rv2244	acpP	LipidMetabolism	MEROMYCOLATE EXTENSION ACYL CARRIER PROTEIN ACPM
Intermediate	Rv3100c	smpB	Virulence Detoxification Adaptation	PROBABLE SSRA-BINDING PROTEIN SMPB
Intermediate	Rv3125c	PPE49	PEPPE	PPE FAMILY PROTEIN
Upregulated	Rv1997	ctpF	CellwallandCellprocesses	PROBABLE METAL CATION TRANSPORTER P-TYPE ATPASE A CTPF
Downregulared	Rv1547
Intermediate	Rv0896	gltA	IntermediaryMandRespiration	PROBABLE CITRATE SYNTHASE I GLTA2
Intermediate	Rv1166	lpqW	CellwallandCellprocesses	PROBABLE CONSERVED LIPOPROTEIN LPQW
Intermediate	Rv1162	narH	IntermediaryMandRespiration	PROBABLE RESPIRATORY NITRATE REDUCTASE (BETA CHAIN) NARH
Upregulated	Rv2031c	hspX	Virulence Detoxification Adaptation	HEAT SHOCK PROTEIN HSPX (ALPHA-CRYSTALLIN HOMOLOG) (14 kDa ANTIGEN) (HSP16.3)
Intermediate	Rv3019c	esxR	CellwallandCellprocesses	SECRETED ESAT-6 LIKE PROTEIN ESXR (TB10.3) (ESAT-6 LIKE PROTEIN 9)
Downregulared	Rv3148	nuoD	IntermediaryMandRespiration	PROBABLE NADH DEHYDROGENASE I (CHAIN D) NUOD (NADH-UBIQUINONE OXIDOREDUCTASE CHAIN D)
Intermediate	Rv3910	Rv3910	CellwallandCellprocesses	PROBABLE CONSERVED TRANSMEMBRANE PROTEIN
Intermediate	Rv2465c	Rv2465c	IntermediaryMandRespiration	RIBOSE-5-PHOSPHATE ISOMERASE
Intermediate	Rv2428	ahpC	Virulence Detoxification Adaptation	ALKYL HYDROPEROXIDE REDUCTASE C PROTEIN AHPC (ALKYL HYDROPEROXIDASE C)
Intermediate	Rv3913	trxB2	IntermediaryMandRespiration	PROBABLE THIOREDOXIN REDUCTASE TRXB2 (TRXR) (TR)
Intermediate	Rv0479c	Rv0479c	CellwallandCellprocesses	PROBABLE CONSERVED MEMBRANE PROTEIN
Intermediate	Rv1111c	Rv1111c	ConservedHypotheticals	CONSERVED HYPOTHETICAL PROTEIN
Intermediate	Rv1080c	greA	InformationPathways	PROBABLE TRANSCRIPTION ELONGATION FACTOR GREA (Transcript cleavage factor greA)
Intermediate	Rv0814c	sseC2	IntermediaryMandRespiration	CONSERVED HYPOTHETICAL PROTEIN SSEC2
Intermediate	Rv3402c	Rv3402c	CellwallandCellprocesses	CONSERVED HYPOTHETICAL PROTEIN
Intermediate	Rv1630	rpsA	InformationPathways	PROBABLE RIBOSOMAL PROTEIN S1 RPSA
Intermediate	Rv1709	Rv1709	ConservedHypotheticals	CONSERVED HYPOTHETICAL PROTEIN
Intermediate	Rv3265c	wbbL1	CellwallandCellprocesses	PROBABLE dTDP-RHA:A-D-GlcNAc-DIPHOSPHORYL POLYPRENOL, A-3-L-RHAMNOSYL TRANSFERASE WBBL1 (ALPHA-L-RHAMNOSE-(1->3)-ALPHA-D-GlcNAc(1->P)-P-DECAPRENYL)
Intermediate	Rv3158	nuoN	IntermediaryMandRespiration	PROBABLE NADH DEHYDROGENASE I (CHAIN N) NUON (NADH-UBIQUINONE OXIDOREDUCTASE CHAIN N)
Intermediate	Rv0573c	Rv0573c	ConservedHypotheticals	CONSERVED HYPOTHETICAL PROTEIN
Upregulated	Rv0080	Rv0080	ConservedHypotheticals	CONSERVED HYPOTHETICAL PROTEIN
Intermediate	Rv2343c	dnaG	InformationPathways	PROBABLE DNA PRIMASE DNAG
Intermediate	Rv2882c	frr	InformationPathways	RIBOSOME RECYCLING FACTOR FRR (RIBOSOME RELEASING FACTOR) (RRF)
Upregulated	Rv2005c	Rv2005c	ConservedHypotheticals	CONSERVED HYPOTHETICAL PROTEIN
Intermediate	Rv3709c	ask	IntermediaryMandRespiration	ASPARTOKINASE ASK (ASPARTATE KINASE) [CONTAINS: ASPARTOKINASE ALPHA SUBUNIT (ASK-ALPHA); AND ASPARTOKINASE BETA SUBUNIT (ASK-BETA)]
Intermediate	Rv1312	Rv1312	CellwallandCellprocesses	CONSERVED HYPOTHETICAL SECRETED PROTEIN
Intermediate	Rv2150c	ftsZ	CellwallandCellprocesses	cell division protein FtsZ
Upregulated	Rv3131	Rv3131	ConservedHypotheticals	CONSERVED HYPOTHETICAL PROTEIN
Intermediate	Rv2621c	Rv2621c	RegulatoryProteins	POSSIBLE TRANSCRIPTIONAL REGULATORY PROTEIN
Downregulared	Rv1613	trpA	IntermediaryMandRespiration	Probable tryptophan synthase, alpha subunit trpA
Intermediate	Rv2108	PPE36	PEPPE	PPE FAMILY PROTEIN
Intermediate	Rv3048c	nrdF	InformationPathways	RIBONUCLEOSIDE-DIPHOSPHATE REDUCTASE (BETA CHAIN) NRDF2 (RIBONUCLEOTIDE REDUCTASE SMALL SUBUNIT) (R2F PROTEIN)
Upregulated	Rv2030c	Rv2030c	ConservedHypotheticals	CONSERVED HYPOTHETICAL PROTEIN
Upregulated	Rv2028c	Rv2028c	ConservedHypotheticals	CONSERVED HYPOTHETICAL PROTEIN
Intermediate	Rv3207c	Rv3207c	ConservedHypotheticals	CONSERVED HYPOTHETICAL PROTEIN
Upregulated	Rv0081	Rv0081	RegulatoryProteins	PROBABLE TRANSCRIPTIONAL REGULATORY PROTEIN
Intermediate	Rv0451c	mmpS4	CellwallandCellprocesses	PROBABLE CONSERVED MEMBRANE PROTEIN MMPS4
Intermediate	Rv0009	ppiA	InformationPathways	PROBABLE IRON-REGULATED PEPTIDYL-PROLYL CIS-TRANS ISOMERASE A PPIA (PPIase A) (ROTAMASE A)
Intermediate	Rv1300	hemK	IntermediaryMandRespiration	PROBABLE HEMK PROTEIN HOMOLOG HEMK
Upregulated	Rv1996	Rv1996	ConservedHypotheticals	CONSERVED HYPOTHETICAL PROTEIN
Upregulated	Rv3129	Rv3129	ConservedHypotheticals	CONSERVED HYPOTHETICAL PROTEIN
Intermediate	Rv1307	atpH	IntermediaryMandRespiration	PROBABLE ATP SYNTHASE DELTA CHAIN ATPH
Intermediate	Rv3149	nuoE	IntermediaryMandRespiration	PROBABLE NADH DEHYDROGENASE I (CHAIN E) NUOE (NADH-UBIQUINONE OXIDOREDUCTASE CHAIN E)
Intermediate	Rv1737c	narK2	CellwallandCellprocesses	POSSIBLE NITRATE/NITRITE TRANSPORTER NARK2
Intermediate	Rv0167	yrbE1A	Virulence Detoxification Adaptation	CONSERVED HYPOTHETICAL INTEGRAL MEMBRANE PROTEIN YRBE1A
Intermediate	Rv2681	Rv2681	ConservedHypotheticals	CONSERVED HYPOTHETICAL ALANINE RICH PROTEIN
Intermediate	Rv2948c	fadD22	LipidMetabolism	PROBABLE FATTY-ACID-CoA LIGASE FADD22 (FATTY-ACID-CoA SYNTHETASE) (FATTY-ACID-CoA SYNTHASE)
Upregulated	Rv2625c	Rv2625c	CellwallandCellprocesses	PROBABLE CONSERVED TRANSMEMBRANE ALANINE AND LEUCINE RICH PROTEIN
Downregulared	Rv3154	nuoJ	IntermediaryMandRespiration	PROBABLE NADH DEHYDROGENASE I (CHAIN J) NUOJ (NADH-UBIQUINONE OXIDOREDUCTASE CHAIN J)
Intermediate	Rv1343c	lprD	CellwallandCellprocesses	PROBABLE CONSERVED LIPOPROTEIN LPRD
Intermediate	Rv3099c	Rv3099c	ConservedHypotheticals	CONSERVED HYPOTHETICAL PROTEIN
Intermediate	Rv3458c	rpsD	InformationPathways	PROBABLE 30S RIBOSOMAL PROTEIN S4 RPSD
Intermediate	Rv0170	mce1B	Virulence Detoxification Adaptation	MCE-FAMILY PROTEIN MCE1B
Intermediate	Rv0164	TB18.5	ConservedHypotheticals	CONSERVED HYPOTHETICAL PROTEIN TB18.5
Upregulated	Rv0569	Rv0569	ConservedHypotheticals	CONSERVED HYPOTHETICAL PROTEIN
Intermediate	Rv3234c	Rv3234c	ConservedHypotheticals	CONSERVED HYPOTHETICAL PROTEIN. POSSIBLE TRIACYLGLYCEROL SYNTHASE (DIACYLGLYCEROL ACYLTRANSFERASE).
Upregulated	Rv2003c	Rv2003c	ConservedHypotheticals	CONSERVED HYPOTHETICAL PROTEIN
Intermediate	Rv1438	tpiA	IntermediaryMandRespiration	PROBABLE TRIOSEPHOSPHATE ISOMERASE TPI (TIM)
Intermediate	Rv0844c	narL	RegulatoryProteins	POSSIBLE NITRATE/NITRITE RESPONSE TRANSCRIPTIONAL REGULATORY PROTEIN NARL
Intermediate	Rv1163	narJ	IntermediaryMandRespiration	PROBABLE RESPIRATORY NITRATE REDUCTASE (DELTA CHAIN) NARJ
Intermediate	Rv1302	rfe	CellwallandCellprocesses	PROBABLE UNDECAPAPRENYL-PHOSPHATE ALPHA-N-ACETYLGLUCOSAMINYLTRANSFERASE RFE (UDP-GlcNAc TRANSFERASE)
Downregulared	Rv0173	lprK	CellwallandCellprocesses	POSSIBLE MCE-FAMILY LIPOPROTEIN LPRK (MCE-FAMILY LIPOPROTEIN MCE1E)
Intermediate	Rv1632c	Rv1632c	ConservedHypotheticals	HYPOTHETICAL PROTEIN
Intermediate	Rv0724	sppA	CellwallandCellprocesses	POSSIBLE PROTEASE IV SPPA (ENDOPEPTIDASE IV) (SIGNAL PEPTIDE PEPTIDASE)
Intermediate	Rv1707	Rv1707	CellwallandCellprocesses	PROBABLE CONSERVED TRANSMEMBRANE PROTEIN
Intermediate	Rv1626	Rv1626	RegulatoryProteins	Probable two-component system transcriptional regulator
Intermediate	Rv1565c	Rv1565c	CellwallandCellprocesses	CONSERVED HYPOTHETICAL MEMBRANE PROTEIN
Upregulated	Rv2627c	Rv2627c	ConservedHypotheticals	CONSERVED HYPOTHETICAL PROTEIN
Intermediate	Rv1161	narG	IntermediaryMandRespiration	PROBABLE RESPIRATORY NITRATE REDUCTASE (ALPHA CHAIN) NARG
Intermediate	Rv1477	Rv1477	Virulence Detoxification Adaptation	Peptidoglycan hydrolase
Intermediate	Rv0350	dnaK	Virulence Detoxification Adaptation	PROBABLE CHAPERONE PROTEIN DNAK (HEAT SHOCK PROTEIN 70) (HEAT SHOCK 70 KDA PROTEIN) (HSP70)
Intermediate	Rv2046	lppI	CellwallandCellprocesses	Probable lipoprotein lppI
Upregulated	Rv3130c	Rv3130c	LipidMetabolism	Triacylglycerol synthase (Diacylglycerol acyltransferase)
Intermediate	Rv0721	rpsE	InformationPathways	PROBABLE 30S RIBOSOMAL PROTEIN S5 RPSE
Upregulated	Rv3132c	devS	RegulatoryProteins	TWO COMPONENT SENSOR HISTIDINE KINASE DEVS
Intermediate	Rv1984c	cfp21	CellwallandCellprocesses	PROBABLE CUTINASE PRECURSOR CFP21
Intermediate	Rv3774	echA21	LipidMetabolism	POSSIBLE ENOYL-CoA HYDRATASE ECHA21 (ENOYL HYDRASE) (UNSATURATED ACYL-CoA HYDRATASE) (CROTONASE)
Intermediate	Rv0050	ponA1	CellwallandCellprocesses	PROBABLE BIFUNCTIONAL PENICILLIN-BINDING PROTEIN 1A/1B PONA1 (MUREIN POLYMERASE) (PBP1): PENICILLIN-INSENSITIVE TRANSGLYCOSYLASE (PEPTIDOGLYCAN TGASE) + PENICILLIN-SENSITIVE TRANSPEPTIDASE (DD-TRANSPEPTIDASE)
Intermediate	Rv0169	mce1A	Virulence Detoxification Adaptation	MCE-FAMILY PROTEIN MCE1A
Intermediate	Rv1342c	Rv1342c	CellwallandCellprocesses	CONSERVED MEMBRANE PROTEIN
Intermediate	Rv1280c	oppA	CellwallandCellprocesses	PROBABLE PERIPLASMIC OLIGOPEPTIDE-BINDING LIPOPROTEIN OPPA
Downregulared	Rv3258c	Rv3258c	ConservedHypotheticals	CONSERVED HYPOTHETICAL PROTEIN
Intermediate	Rv3017c	esxQ	CellwallandCellprocesses	ESAT-6 LIKE PROTEIN ESXQ (TB12.9) (ESAT-6 LIKE PROTEIN 8)
Intermediate	Rv1361c	PPE19	PEPPE	PPE FAMILY PROTEIN
Upregulated	Rv2624c	Rv2624c	ConservedHypotheticals	CONSERVED HYPOTHETICAL PROTEIN
Intermediate	Rv3199c	nudC	IntermediaryMandRespiration	PROBABLE NADH PYROPHOSPHATASE NUDC (NAD+ DIPHOSPHATASE) (NAD+ PYROPHOSPHATASE) (NADP PYROPHOSPHATASE)
Intermediate	Rv3232c	pvdS	InformationPathways	POSSIBLE TRANSCRIPTIONAL REGULATORY PROTEIN PVDS (PROBABLE RNA POLYMERASE SIGMA FACTOR)
Intermediate	Rv3782	Rv3782	Unknown	Galactofuranosyl transferase
Downregulared	Rv0172	mce1D	Virulence Detoxification Adaptation	MCE-FAMILY PROTEIN MCE1D
Intermediate	Rv0684	fusA1	InformationPathways	PROBABLE ELONGATION FACTOR G FUSA1 (EF-G)
Intermediate	Rv1698	Rv1698	ConservedHypotheticals	CONSERVED HYPOTHETICAL PROTEIN
Intermediate	Rv1631	coaE	IntermediaryMandRespiration	Probable dephospho-CoA kinase coaE (dephosphocoenzyme A kinase)
Intermediate	Rv3018c	PPE46	PEPPE	PPE FAMILY PROTEIN
Upregulated	Rv2623	TB31.7	ConservedHypotheticals	CONSERVED HYPOTHETICAL PROTEIN TB31.7
Intermediate	Rv0683	rpsG	InformationPathways	PROBABLE 30S RIBOSOMAL PROTEIN S7 RPSG
Intermediate	Rv0528	Rv0528	CellwallandCellprocesses	PROBABLE CONSERVED TRANSMEMBRANE PROTEIN
Intermediate	Rv0708	rplP	InformationPathways	PROBABLE 50S RIBOSOMAL PROTEIN L16 RPLP
Intermediate	Rv3490	otsA	Virulence Detoxification Adaptation	PROBABLE ALPHA, ALPHA-TREHALOSE-PHOSPHATE SYNTHASE [UDP-FORMING] OTSA (TREHALOSE-6-PHOSPHATE SYNTHASE) (UDP-GLUCOSE-GLUCOSEPHOSPHATE GLUCOSYLTRANSFERASE) (TREHALOSEPHOSPHATE-UDP GLUCOSYLTRANSFERASE) (TREHALOSE-6-PHOSPHATE SYNTHETASE) (TREHALOSE-PHOSPHATE SYNTHASE) (TREHALOSE-PHOSPHATE SYNTHETASE) (TRANSGLUCOSYLASE) (TREHALOSEPHOSPHATE-UDP GLUCOSYL TRANSFERASE)
Intermediate	Rv2381c	mbtD	LipidMetabolism	POLYKETIDE SYNTHETASE MBTD (POLYKETIDE SYNTHASE)
Upregulated	Rv2032	acg	ConservedHypotheticals	Conserved hypothetical protein Acg
Downregulared	Rv3587c	Rv3587c	CellwallandCellprocesses	PROBABLE CONSERVED MEMBRANE PROTEIN
Intermediate	Rv3647c	Rv3647c	ConservedHypotheticals	CONSERVED HYPOTHETICAL PROTEIN
Intermediate	Rv0054	ssb	InformationPathways	PROBABLE SINGLE-STRAND BINDING PROTEIN SSB (HELIX-DESTABILIZING PROTEIN)
Intermediate	Rv0685	tuf	InformationPathways	PROBABLE IRON-REGULATED ELONGATION FACTOR TU TUF (EF-TU)
Intermediate	Rv3043c	ctaD	IntermediaryMandRespiration	PROBABLE CYTOCHROME C OXIDASE POLYPEPTIDE I CTAD (CYTOCHROME AA3 SUBUNIT 1)
Intermediate	Rv2898c	Rv2898c	ConservedHypotheticals	CONSERVED HYPOTHETICAL PROTEIN
