# Supplementary material for: Understanding Communication Signals during Mycobacterial Latency through Predicted Genome-Wide Protein Interactions and Boolean Modeling
Source: PLoS One. 2012 Mar 20;7(3):e33893. doi: 10.1371/journal.pone.0033893 (PMC3309013; doi:10.1371/journal.pone.0033893)
Supplement: Table S11 — List of selected genomes for constructing phylogenetic profile. (TXT) [file pone.0033893.s016.txt]

Acaryochloris_marina_MBIC11017
Acholeplasma_laidlawii_PG_8A
Acidiphilium_cryptum_JF-5
Acidithiobacillus_ferrooxidans_ATCC_53993
Acidobacteria_bacterium_Ellin345
Acidothermus_cellulolyticus_11B
Acidovorax_avenae_citrulli_AAC00-1
Acidovorax_JS42
Acinetobacter_baumannii_AYE
Acinetobacter_sp_ADP1
Actinobacillus_pleuropneumoniae_serovar_7_AP76
Actinobacillus_succinogenes_130Z
Aeromonas_hydrophila_ATCC_7966
Aeromonas_salmonicida_A449
Aeropyrum_pernix
Agrobacterium_tumefaciens_C58_Cereon
Akkermansia_muciniphila_ATCC_BAA_835
Alcanivorax_borkumensis_SK2
Alkalilimnicola_ehrlichei_MLHE-1
Alkaliphilus_metalliredigens_QYMF
Alkaliphilus_oremlandii_OhILAs
Alteromonas_macleodii__Deep_ecotype_
Anabaena_variabilis_ATCC_29413
Anaeromyxobacter_dehalogenans_2CP-C
Anaeromyxobacter_Fw109-5
Anaeromyxobacter_K
Anaplasma_marginale_St_Maries
Anaplasma_phagocytophilum_HZ
Aquifex_aeolicus
Archaeoglobus_fulgidus
Arcobacter_butzleri_RM4018
Arthrobacter_aurescens_TC1
Arthrobacter_FB24
Aster_yellows_witches-broom_phytoplasma_AYWB
Azoarcus_BH72
Azoarcus_sp_EbN1
Azorhizobium_caulinodans_ORS_571
Bacillus_amyloliquefaciens_FZB42
Bacillus_anthracis_str_Sterne
Bacillus_cereus_ATCC_10987
Bacillus_clausii_KSM-K16
Bacillus_halodurans
Bacillus_licheniformis_DSM_13
Bacillus_pumilus_SAFR-032
Bacillus_subtilis
Bacillus_thuringiensis_konkukian
Bacillus_weihenstephanensis_KBAB4
Bacteroides_fragilis_YCH46
Bacteroides_thetaiotaomicron_VPI-5482
Bacteroides_vulgatus_ATCC_8482
Bartonella_bacilliformis_KC583
Bartonella_henselae_Houston-1
Bartonella_quintana_Toulouse
Bartonella_tribocorum_CIP_105476
Bdellovibrio_bacteriovorus
Beijerinckia_indica_ATCC_9039
Bifidobacterium_adolescentis_ATCC_15703
Bifidobacterium_longum
Bifidobacterium_longum_DJO10A
Bordetella_avium_197N
Bordetella_bronchiseptica
Bordetella_parapertussis
Bordetella_pertussis
Bordetella_petrii
Bradyrhizobium_BTAi1
Bradyrhizobium_ORS278
Buchnera_aphidicola
Buchnera_aphidicola_Sg
Buchnera_sp
Caldicellulosiruptor_saccharolyticus_DSM_8903
Caldivirga_maquilingensis_IC-167
Campylobacter_concisus_13826
Campylobacter_curvus_525_92
Campylobacter_fetus_82-40
Campylobacter_hominis_ATCC_BAA-381
Campylobacter_jejuni
Campylobacter_jejuni_81116
Candidatus_Amoebophilus_asiaticus_5a2
Candidatus_Blochmannia_pennsylvanicus_BPEN
Candidatus_Carsonella_ruddii_PV
Candidatus_Desulfococcus_oleovorans_Hxd3
Candidatus_Desulforudis_audaxviator_MP104C
Candidatus_Korarchaeum_cryptofilum_OPF8
Candidatus_Methanoregula_boonei_6A8
Candidatus_Pelagibacter_ubique_HTCC1062
Candidatus_Phytoplasma_australiense
Candidatus_Ruthia_magnifica_Cm_Calyptogena_magnifica_
Candidatus_Sulcia_muelleri_GWSS
Candidatus_Vesicomyosocius_okutanii_HA
Carboxydothermus_hydrogenoformans_Z-2901
Caulobacter_crescentus
Caulobacter_K31
Cellvibrio_japonicus_Ueda107
Chlamydia_muridarum
Chlamydia_trachomatis
Chlamydia_trachomatis_A_HAR-13
Chlamydophila_abortus_S26_3
Chlamydophila_caviae
Chlamydophila_felis_Fe_C-56
Chlamydophila_pneumoniae_TW_183
Chlorobaculum_parvum_NCIB_8327
Chlorobium_chlorochromatii_CaD3
Chlorobium_limicola_DSM_245
Chlorobium_phaeobacteroides_DSM_266
Chlorobium_tepidum_TLS
Chloroflexus_aurantiacus_J_10_fl
Chloroherpeton_thalassium_ATCC_35110
Chromobacterium_violaceum
Chromohalobacter_salexigens_DSM_3043
Citrobacter_koseri_ATCC_BAA-895
Clavibacter_michiganensis_NCPPB_382
Clostridium_acetobutylicum
Clostridium_beijerinckii_NCIMB_8052
Clostridium_botulinum_B1_Okra
Clostridium_difficile_630
Clostridium_kluyveri_DSM_555
Clostridium_novyi_NT
Clostridium_perfringens_ATCC_13124
Clostridium_phytofermentans_ISDg
Clostridium_tetani_E88
Clostridium_thermocellum_ATCC_27405
Colwellia_psychrerythraea_34H
Coprothermobacter_proteolyticus_DSM_5265
Corynebacterium_diphtheriae
Corynebacterium_efficiens_YS-314
Corynebacterium_glutamicum_ATCC_13032_Bielefeld
Corynebacterium_jeikeium_K411
Corynebacterium_urealyticum_DSM_7109
Coxiella_burnetii
Coxiella_burnetii_Dugway_7E9-12
Cyanobacteria_bacterium_Yellowstone_B-Prime
Cyanothece_ATCC_51142
Cytophaga_hutchinsonii_ATCC_33406
Dechloromonas_aromatica_RCB
Dehalococcoides_BAV1
Dehalococcoides_CBDB1
Dehalococcoides_ethenogenes_195
Deinococcus_geothermalis_DSM_11300
Delftia_acidovorans_SPH-1
Desulfitobacterium_hafniense_Y51
Desulfotalea_psychrophila_LSv54
Desulfotomaculum_reducens_MI-1
Desulfovibrio_desulfuricans_G20
Desulfovibrio_vulgaris_DP4
Dichelobacter_nodosus_VCS1703A
Dictyoglomus_thermophilum_H_6_12
Dinoroseobacter_shibae_DFL_12
Ehrlichia_canis_Jake
Ehrlichia_chaffeensis_Arkansas
Ehrlichia_ruminantium_Gardel
Elusimicrobium_minutum_Pei191
Enterobacter_638
Enterobacter_sakazakii_ATCC_BAA-894
Enterococcus_faecalis_V583
Erwinia_carotovora_atroseptica_SCRI1043
Erwinia_tasmaniensis
Erythrobacter_litoralis_HTCC2594
Escherichia_coli_E24377A
Exiguobacterium_sibiricum_255_15
Fervidobacterium_nodosum_Rt17-B1
Finegoldia_magna_ATCC_29328
Flavobacterium_johnsoniae_UW101
Flavobacterium_psychrophilum_JIP02_86
Francisella_philomiragia_ATCC_25017
Francisella_tularensis_novicida_U112
Frankia_alni_ACN14a
Frankia_CcI3
Frankia_EAN1pec
Fusobacterium_nucleatum
Geobacillus_kaustophilus_HTA426
Geobacillus_thermodenitrificans_NG80-2
Geobacter_bemidjiensis_Bem
Geobacter_lovleyi_SZ
Geobacter_metallireducens_GS-15
Geobacter_sulfurreducens
Geobacter_uraniumreducens_Rf4
Gloeobacter_violaceus
Gluconacetobacter_diazotrophicus_PAl_5
Gluconobacter_oxydans_621H
Gramella_forsetii_KT0803
Granulobacter_bethesdensis_CGDNIH1
Haemophilus_ducreyi_35000HP
Haemophilus_influenzae
Haemophilus_influenzae_86_028NP
Haemophilus_somnus_2336
Hahella_chejuensis_KCTC_2396
Halobacterium_salinarum_R1
Halobacterium_sp
Haloquadratum_walsbyi
Halorhodospira_halophila_SL1
Helicobacter_acinonychis_Sheeba
Helicobacter_hepaticus
Helicobacter_pylori_J99
Heliobacterium_modesticaldum_Ice1
Herminiimonas_arsenicoxydans
Herpetosiphon_aurantiacus_ATCC_23779
Hydrogenobaculum_Y04AAS1
Hyperthermus_butylicus
Hyphomonas_neptunium_ATCC_15444
Idiomarina_loihiensis_L2TR
Ignicoccus_hospitalis_KIN4_I
Jannaschia_CCS1
Janthinobacterium_Marseille
Klebsiella_pneumoniae_342
Kocuria_rhizophila_DC2201
Lactobacillus_acidophilus_NCFM
Lactobacillus_brevis_ATCC_367
Lactobacillus_casei
Lactobacillus_delbrueckii_bulgaricus
Lactobacillus_delbrueckii_bulgaricus_ATCC_BAA-365
Lactobacillus_fermentum_IFO_3956
Lactobacillus_gasseri_ATCC_33323
Lactobacillus_helveticus_DPC_4571
Lactobacillus_johnsonii_NCC_533
Lactobacillus_plantarum
Lactobacillus_reuteri_F275_Kitasato
Lactobacillus_sakei_23K
Lactobacillus_salivarius_UCC118
Lactococcus_lactis
Lactococcus_lactis_cremoris_MG1363
Lawsonia_intracellularis_PHE_MN1-00
Legionella_pneumophila_Corby
Leifsonia_xyli_xyli_CTCB0
Leptothrix_cholodnii_SP_6
Leuconostoc_citreum_KM20
Leuconostoc_mesenteroides_ATCC_8293
Listeria_innocua
Listeria_monocytogenes
Listeria_welshimeri_serovar_6b_SLCC5334
Lysinibacillus_sphaericus_C3_41
Magnetococcus_MC-1
Magnetospirillum_magneticum_AMB-1
Mannheimia_succiniciproducens_MBEL55E
Maricaulis_maris_MCS10
Marinobacter_aquaeolei_VT8
Marinomonas_MWYL1
Mesoplasma_florum_L1
Mesorhizobium_BNC1
Mesorhizobium_loti
Metallosphaera_sedula_DSM_5348
Methanobacterium_thermoautotrophicum
Methanobrevibacter_smithii_ATCC_35061
Methanococcoides_burtonii_DSM_6242
Methanococcus_aeolicus_Nankai-3
Methanococcus_maripaludis_C5
Methanococcus_vannielii_SB
Methanocorpusculum_labreanum_Z
Methanoculleus_marisnigri_JR1
Methanopyrus_kandleri
Methanosaeta_thermophila_PT
Methanosarcina_acetivorans
Methanosarcina_barkeri_fusaro
Methanosarcina_mazei
Methanosphaera_stadtmanae
Methanospirillum_hungatei_JF-1
Methylacidiphilum_infernorum_V4
Methylibium_petroleiphilum_PM1
Methylobacillus_flagellatus_KT
Methylobacterium_4_46
Methylobacterium_extorquens_PA1
Methylobacterium_populi_BJ001
Methylobacterium_radiotolerans_JCM_2831
Methylococcus_capsulatus_Bath
Microcystis_aeruginosa_NIES_843
Moorella_thermoacetica_ATCC_39073
Mycobacterium_abscessus_ATCC_19977T
Mycobacterium_avium_paratuberculosis
Mycobacterium_bovis
Mycobacterium_bovis_BCG_Pasteur_1173P2
Mycobacterium_gilvum_PYR-GCK
Mycobacterium_JLS
Mycobacterium_KMS
Mycobacterium_leprae
Mycobacterium_marinum_M
Mycobacterium_MCS
Mycobacterium_smegmatis_MC2_155
Mycobacterium_ulcerans_Agy99
Mycobacterium_vanbaalenii_PYR-1
Mycoplasma_agalactiae_PG2
Mycoplasma_arthritidis_158L3_1
Mycoplasma_capricolum_ATCC_27343
Mycoplasma_gallisepticum
Mycoplasma_genitalium
Mycoplasma_hyopneumoniae_7448
Mycoplasma_mobile_163K
Mycoplasma_mycoides
Mycoplasma_penetrans
Mycoplasma_pneumoniae
Mycoplasma_pulmonis
Mycoplasma_synoviae_53
Myxococcus_xanthus_DK_1622
Nanoarchaeum_equitans
Natranaerobius_thermophilus_JW_NM_WN_LF
Natronomonas_pharaonis
Neisseria_gonorrhoeae_NCCP11945
Neisseria_meningitidis_Z2491
Neorickettsia_sennetsu_Miyayama
Nitratiruptor_SB155-2
Nitrobacter_hamburgensis_X14
Nitrobacter_winogradskyi_Nb-255
Nitrosococcus_oceani_ATCC_19707
Nitrosomonas_europaea
Nitrosopumilus_maritimus_SCM1
Nitrosospira_multiformis_ATCC_25196
Nocardia_farcinica_IFM10152
Nocardioides_JS614
Nostoc_punctiforme_PCC_73102
Nostoc_sp
Novosphingobium_aromaticivorans_DSM_12444
Oceanobacillus_iheyensis
Oenococcus_oeni_PSU-1
Onion_yellows_phytoplasma
Opitutus_terrae_PB90_1
Orientia_tsutsugamushi_Ikeda
Parabacteroides_distasonis_ATCC_8503
Parachlamydia_sp_UWE25
Parvibaculum_lavamentivorans_DS-1
Pasteurella_multocida
Pediococcus_pentosaceus_ATCC_25745
Pelobacter_carbinolicus
Pelobacter_propionicus_DSM_2379
Pelodictyon_luteolum_DSM_273
Pelodictyon_phaeoclathratiforme_BU_1
Pelotomaculum_thermopropionicum_SI
Petrotoga_mobilis_SJ95
Phenylobacterium_zucineum_HLK1
Photorhabdus_luminescens
Picrophilus_torridus_DSM_9790
Pirellula_sp
Polaromonas_JS666
Polaromonas_naphthalenivorans_CJ2
Polynucleobacter_necessarius_STIR1
Polynucleobacter_QLW-P1DMWA-1
Porphyromonas_gingivalis_ATCC_33277
Prochlorococcus_marinus_MIT_9303
Propionibacterium_acnes_KPA171202
Prosthecochloris_aestuarii_DSM_271
Prosthecochloris_vibrioformis_DSM_265
Proteus_mirabilis
Pseudoalteromonas_atlantica_T6c
Pseudomonas_aeruginosa
Pseudomonas_aeruginosa_PA7
Pseudomonas_entomophila_L48
Pseudomonas_fluorescens_Pf-5
Pseudomonas_mendocina_ymp
Pseudomonas_putida_KT2440
Pseudomonas_stutzeri_A1501
Pseudomonas_syringae_pv_B728a
Psychrobacter_arcticum_273-4
Psychrobacter_cryohalolentis_K5
Psychrobacter_PRwf-1
Psychromonas_ingrahamii_37
Pyrobaculum_aerophilum
Pyrobaculum_arsenaticum_DSM_13514
Pyrobaculum_calidifontis_JCM_11548
Pyrobaculum_islandicum_DSM_4184
Pyrococcus_abyssi
Pyrococcus_furiosus
Pyrococcus_horikoshii
Renibacterium_salmoninarum_ATCC_33209
Rhizobium_etli_CIAT_652
Rhizobium_leguminosarum_bv_viciae_3841
Rhodobacter_sphaeroides_ATCC_17025
Rhodoferax_ferrireducens_T118
Rhodopseudomonas_palustris_HaA2
Rhodospirillum_rubrum_ATCC_11170
Rickettsia_bellii_RML369-C
Rickettsia_conorii
Rickettsia_felis_URRWXCal2
Rickettsia_massiliae_MTU5
Rickettsia_prowazekii
Rickettsia_rickettsii_Iowa
Rickettsia_typhi_wilmington
Roseiflexus_castenholzii_DSM_13941
Roseiflexus_RS-1
Roseobacter_denitrificans_OCh_114
Rubrobacter_xylanophilus_DSM_9941
Saccharophagus_degradans_2-40
Saccharopolyspora_erythraea_NRRL_2338
Salinibacter_ruber_DSM_13855
Salinispora_arenicola_CNS-205
Salinispora_tropica_CNB-440
Salmonella_enterica_serovar_Enteritidis_P125109
Salmonella_typhi
Salmonella_typhimurium_LT2
Serratia_proteamaculans_568
Shewanella_amazonensis_SB2B
Shewanella_ANA-3
Shewanella_baltica_OS185
Shewanella_denitrificans_OS217
Shewanella_frigidimarina_NCIMB_400
Shewanella_halifaxensis_HAW_EB4
Shewanella_loihica_PV-4
Shewanella_MR-7
Shewanella_oneidensis
Shewanella_pealeana_ATCC_700345
Shewanella_putrefaciens_CN-32
Shewanella_sediminis_HAW-EB3
Shewanella_W3-18-1
Shewanella_woodyi_ATCC_51908
Shigella_boydii_Sb227
Shigella_dysenteriae
Shigella_flexneri_5_8401
Shigella_sonnei_Ss046
Silicibacter_pomeroyi_DSS-3
Silicibacter_TM1040
Sinorhizobium_medicae_WSM419
Sinorhizobium_meliloti
Sodalis_glossinidius_morsitans
Solibacter_usitatus_Ellin6076
Sorangium_cellulosum__So_ce_56_
Sphingomonas_wittichii_RW1
Sphingopyxis_alaskensis_RB2256
Staphylococcus_aureus_JH1
Staphylococcus_epidermidis_RP62A
Staphylococcus_haemolyticus
Staphylothermus_marinus_F1
Stenotrophomonas_maltophilia_K279a
Streptococcus_agalactiae_A909
Streptococcus_equi_zooepidemicus_MGCS10565
Streptococcus_gordonii_Challis_substr_CH1
Streptococcus_mutans
Streptococcus_pneumoniae_CGSP14
Streptococcus_pyogenes_MGAS10270
Streptococcus_sanguinis_SK36
Streptococcus_suis_05ZYH33
Streptococcus_thermophilus_CNRZ1066
Sulfolobus_acidocaldarius_DSM_639
Sulfolobus_solfataricus
Sulfolobus_tokodaii
Sulfurihydrogenibium_YO3AOP1
Sulfurovum_NBC37-1
Symbiobacterium_thermophilum_IAM14863
Synechococcus_elongatus_PCC_7942
Synechococcus_PCC_7002
Synechococcus_sp_WH8102
Synechococcus_WH_7803
Synechocystis_PCC6803
Syntrophobacter_fumaroxidans_MPOB
Syntrophomonas_wolfei_Goettingen
Syntrophus_aciditrophicus_SB
Thermoanaerobacter_pseudethanolicus_ATCC_33223
Thermoanaerobacter_tengcongensis
Thermoanaerobacter_X514
Thermobifida_fusca_YX
Thermococcus_kodakaraensis_KOD1
Thermodesulfovibrio_yellowstonii_DSM_11347
Thermofilum_pendens_Hrk_5
Thermoplasma_acidophilum
Thermoplasma_volcanium
Thermoproteus_neutrophilus_V24Sta
Thermosipho_melanesiensis_BI429
Thermosynechococcus_elongatus
Thermotoga_lettingae_TMO
Thermotoga_maritima
Thermotoga_petrophila_RKU-1
Thermotoga_RQ2
Thermus_thermophilus_HB27
Thiobacillus_denitrificans_ATCC_25259
Thiomicrospira_crunogena_XCL-2
Thiomicrospira_denitrificans_ATCC_33889
Treponema_denticola_ATCC_35405
Treponema_pallidum
Trichodesmium_erythraeum_IMS101
Tropheryma_whipplei_Twist
Ureaplasma_parvum_serovar_3_ATCC_27815
Ureaplasma_urealyticum
Ureaplasma_urealyticum_serovar_10_ATCC_33699
Verminephrobacter_eiseniae_EF01-2
Wolbachia_endosymbiont_of_Drosophila_melanogaster
Wolbachia_pipientis
Wolinella_succinogenes
Xanthobacter_autotrophicus_Py2
Xanthomonas_campestris_vesicatoria_85-10
Xanthomonas_citri
Xanthomonas_oryzae_MAFF_311018
Xylella_fastidiosa
Yersinia_enterocolitica_8081
Yersinia_pestis_Antiqua
Yersinia_pseudotuberculosis_PB1_
Zymomonas_mobilis_ZM4
