# Supplementary material for: Understanding Communication Signals during Mycobacterial Latency through Predicted Genome-Wide Protein Interactions and Boolean Modeling
Source: PLoS One. 2012 Mar 20;7(3):e33893. doi: 10.1371/journal.pone.0033893 (PMC3309013; doi:10.1371/journal.pone.0033893)
Supplement: Table S12 — List of microarray conditions used for calculating expression correlations. (TXT) [file pone.0033893.s017.txt]

1. GSE10391
Deb et al, Plos One, 2009
A Novel In Vitro Multiple-Stress Dormancy Model for Mycobacterium tuberculosis Generates a Lipid-Loaded, Drug-Tolerant, Dormant Pathogen

M. tuberculosis H37Rv grown for 9 days under multiple stress in reduced Dubos medium (10%, pH5.0) without glycerol starting from OD600=0.2.
M. tuberculosis H37Rv grown for 3 days under multiple stress in reduced Dubos medium (10%, pH5.0) without glycerol starting from OD600=0.2.
M. tuberculosis H37Rv grown for 18 days in reduced Dubos medium (10%, pH7.0) without glycerol starting from OD600=0.2.
M. tuberculosis H37Rv grown for 3 days in reduced Dubos medium (10%, pH7.0) without glycerol starting from OD600=0.2.
M. tuberculosis H37Rv grown for 9 days in reduced Dubos medium (10%, pH7.0) without glycerol starting from OD600=0.2.
M. tuberculosis H37Rv grown for 18 days under multiple stress in reduced Dubos medium (10%, pH5.0) without glycerol starting from OD600=0.2.


2. GSE10897
Shiloh et al, Cell host and microbe, 2008
Mycobacterium tuberculosis Senses Host-Derived Carbon Monoxide during Macrophage Infection

MTB_CO-200-ppm
MTB_CO-20-ppm
MTB-WT-NO
MTB-deltadosST-compdosT-NO
MTB-deltadosS-NO
MTB-deltadosST-compdosT-CO
MTB-deltadosR-compdosR-CO
MTB_CO-2000-ppm
MTB-deltadosST-CO
MTB-deltadosR-CO
MTB-deltadosT-NO
MTB-deltadosS-compdosS-NO
MTB-deltadosR-NO
MTB-WT-CO
MTB-deltadosST-NO
MTB-deltadosS-CO


3. GSE6209
Fontan et al, Infection and Immunity, 2008
Global Transcriptional Profile of Mycobacterium tuberculosis during THP-1 Human Macrophage Infection

H37Rv 24hrs after infection in macrophage vs. H37Rv grown in 7H9 media biological
H37Rv 4hrs after infection in macrophage vs. H37Rv grown in 7H9 media biological


4. GSE8664
Manganelli et al, Molecular Microbiology, 2001
The Mycobacterium tuberculosis ECF sigma factor sE:role in global gene expression and survival in macrophages

Exposed to 0.05% SDS sigE mutant
Exposed to 0.05% SDS H37Rv (wild type)
Comparison between H37Rv (wild type) and sigE mutant


5. GSE8732
Rodriguez et al, Infection and Immunity, 2002
ideR, an Essential Gene in Mycobacterium tuberculosis: Role of IdeR in Iron-Dependent Gene Expression, Iron Metabolism, and Oxidative
Response

Comparison between iron-sufficient (50 uM FeCl3) and iron-deficient (2 uM FeCl3) grew conditions
Comparison between ST52 and ST22. Growth conditions iron-sufficient (50 uM FeCl3)
Comparison between ST22 and H37Rv. Growth conditions iron-sufficient (50 uM FeCl3)


6. GSE8827
Rohde et al, Cell host and Microbe, 2007
Mycobacterium tuberculosis Invasion of Macrophages: Linking Bacterial Gene Expression to Environmental Cues

Mtb response to pH 5.5 (6 replicates)
Mtb response to pH 6.5 (6 replicates)
Phagosomal induced Mtb genes affected by Concanamycin A inhibition of phagosome acidification
Effect of macrophage contact (phagocytosis inhibited with cytochalasin D) on Mtb gene expression
M. tuberculosis CDC1551 2hr phagosome expression profile
M. tuberculosis CDC1551 24hr phagosome expression profile

7. GSE8839
Voskuil et al, Journal of Exp. Med, 2003
Inhibition of Respiration by Nitric Oxide Induces aMycobacterium tuberculosis Dormancy Program

Strain 1254 treated with 0.2% Oxygen by 2 hours + 0.01mM diethylenetriamine/nitric oxide by 40 minutes
Strain 1254 treated with 0.2% Oxygen by 2 hours + 0.005mM diethylenetriamine/nitric oxide by 40 minutes
Strain 1254 treated with 0.2% Oxygen by 2 hours + 0.001mM diethylenetriamine/nitric oxide by 40 minutes
Strain 1254 treated with 0.5mM Potassium cyanide by 1 hour
Strain 1254 treated with 0.5mM diethylenetriamine/nitric oxide by 2 hours
Strain 1254 in 7H9 medium shaked at 90 rpm + 0.001mM diethylenetriamine/nitric oxide treatment by 40 minutes
Strain 1254 treated with 0.5mM diethylenetriamine/nitric oxide by 5 minutes
Strain 1254 treated with 0.5mM Potassium cyanide by 1 hour + 0.2% Oxygen by 2 hours
Strain 1254 treated with 0.05mM diethylenetriamine/nitric oxide by 40 minutes
H37Rv and RvdosR mutant grew under respiration limited environment
Strain 1254 treated with 0.2% Oxygen by 2 hours
Strain 1254 treated with 0.5mM diethylenetriamine/nitric oxide by 24 hours + 0.05mM DNO by 40 minutes
Strain H37Rv grew under respiration limited environment
Strain H37Rv. Growth curve 0 days (Control)
Strain 1254 treated with 0.5mM Potassium cyanide by 1 hour + 0.05mM diethylenetriamine/nitric oxide by 40 minutes
Strain 1254 treated with 0.5mM diethylenetriamine/nitric oxide by 40 minutes
Strain 1254 in 7H9 medium shaked at 90 rpm + 0.005mM diethylenetriamine/nitric oxide treatment by 40 minutes
Strain 1254 in 7H9 medium shaked at 90 rpm + 0.01mM diethylenetriamine/nitric oxide treatment by 40 minutes
Strain 1254 treated with 0.5mM diethylenetriamine/nitric oxide by 8 hours
Strain 1254 in 7H9 medium shaked at 90 rpm
Strain 1254 treated with 0.5mM diethylenetriamine/nitric oxide by 20 minutes
H37Rv and RvdosR mutant treated with0.05mM diethylenetriamine/nitric oxide by 40 minutes
Strain 1254 treated with 0.5mM diethylenetriamine/nitric oxide by 24 hours
Strain 1254 treated with 1.0mM diethylenetriamine/nitric oxide by 40 minutes
Strain 1254 treated with 5.0mM diethylenetriamine/nitric oxide by 40 minutes
RvdosR mutant plus DosR and RvdosR mutant grew under respiration limited environment
Strain H37Rv treated with 0.05mM diethylenetriamine/nitric oxide by 40 minutes
Strain CDC1551 treated with 0.05mM diethylenetriamine/nitric oxide by 40 minutes
Strain 1254 in 7H9 medium shaked at 90 rpm + 0.05mM diethylenetriamine/nitric oxide treatment by 40 minutes
Strain 1254 treated with 0.2% Oxygen by 2 hours + 0.05mM diethylenetriamine/nitric oxide by 40 minutes
Strain 1254 treated with 0.5mM diethylenetriamine/nitric oxide by 16 hours
Strain 1254 treated with 0.005mM diethylenetriamine/nitric oxide by 40 minutes
Strain 1254 treated with 0.5mM diethylenetriamine/nitric oxide by 1 hour
RvdosR mutant plus DosR and RvdosR mutant treated with 0.05mM diethylenetriamine/nitric oxide by 40 minutes

8. GSE9776
Williams et al, J bac, 2007
Mycobacterium tuberculosis SigF Regulates Genes Encoding Cell Wall-Associated Proteins and Directly Regulates the
Transcriptional Regulatory Gene phoY1

Nutrient starved 2 hour 1ug/ml INH treated
Log phase 2 hour 1ug/ml INH treated KatG knockout
Log phase 2 hour 1ug/ml INH treated
Log phase 6 hour 1ug/ml INH treated

STANFORD DATASETS

9. Gao4
Gao et al, Tuberculosis, 2004
Comparative expression studies of a complex phenotype: cord formation in Mycobacterium tuberculosis

H37Rv-7H9 Roll
H37Rv-7H9 Shake
H37Rv-Dubos
H37Rv-Sauton's
H37Rv-Youman

10. Lee 
Lee JH, et al. (2008_2) J Bacteriol 190(2):699-707
Roles of SigB and SigF in the Mycobacterium tuberculosis sigma factor network. [1]
Lee JH, et al. (2008_3) J Bacteriol 190(3):1128-33
Role of stress response sigma factor SigG in Mycobacterium tuberculosis.[1]

Ctrl-sigB-overexp-12h
Control_Vs_sigG_Knockout

11. Mang2
Manganelli R, et al. (2002) Mol Microbiol 45(2):365-74
Role of the extracytoplasmic-function sigma factor sigma(H) in Mycobacterium tuberculosis global gene expression

H37Rvdiamide-1h
H37Rv-sigma-H-null-mutant-diamide-1h
H37Rv-vs-H37-sigma-H-null-mutant


12. Morris5
Morris RP, et al. (2005) Proc Natl Acad Sci U S A 102(34):12200-5
Ancestral antibiotic resistance in Mycobacterium tuberculosis

H37Rv-whiB7-null-ethanol-vs.-1.0-ug/ml-Tetracyclin-for-15-min
H37Rv-whiB7-null-ethanol-vs.-1.0-ug/ml-Tetracyclin-for-2-hr
H37Rv-whiB7-null-ethanol-vs.-1.0-ug/ml-Tetracyclin-for-24-hr
H37Rv-whiB7-null-vs.-H37Rv-whiB7-null-with-whiB7-over-expression
H37Rv-wild-type-vs.-H37Rv-whiB7-null
H37Rv-wild-type-vs.-H37Rv-whiB7-null-with-whiB7-over-expression
MTB1254-control-vs.-0.5-ug/ml-Streptomycin-for-15-min
MTB1254-control-vs.-1.0-ug/ml-Erythromycin-for-2-hr-(ref)
MTB1254-control-vs.-1.0-ug/ml-Erythromycin-for-24-hr-(ref)
MTB1254-control-vs.-1.0-ug/ml-Streptomycin-for-15-min
MTB1254-control-vs.-1.0-ug/ml-Streptomycin-for-2-hr-(ref)
MTB1254-control-vs.-1.0-ug/ml-Streptomycin-for-24-hr-(ref)
MTB1254-control-vs.-100-ug/ml-Streptomycin-for-15-min
MTB1254-control-vs.-25-ug/ml-Streptomycin-for-15-min
MTB1254-control-vs.-5.0-ug/ml-Streptomycin-for-15-min
MTB1254-ethanol-vs.-0.5-ug/ml-Erythromycin-for-15-min
MTB1254-ethanol-vs.-0.5-ug/ml-Erythromycin-for-30-min
MTB1254-ethanol-vs.-0.5-ug/ml-Tetracyclin-for-15-min
MTB1254-ethanol-vs.-0.5-ug/ml-Tetracyclin-for-30-min
MTB1254-ethanol-vs.-1.0-ug/ml-Erythromycin-for-15-min
MTB1254-ethanol-vs.-1.0-ug/ml-Erythromycin-for-30-min
MTB1254-ethanol-vs.-1.0-ug/ml-Tetracyclin-for-15-min
MTB1254-ethanol-vs.-1.0-ug/ml-Tetracyclin-for-2-hr
MTB1254-ethanol-vs.-1.0-ug/ml-Tetracyclin-for-24-hr
MTB1254-ethanol-vs.-1.0-ug/ml-Tetracyclin-for-30-min
MTB1254-ethanol-vs.-100-ug/ml-Erythromycin-for-15-min
MTB1254-ethanol-vs.-100-ug/ml-Erythromycin-for-30-min
MTB1254-ethanol-vs.-100-ug/ml-Tetracyclin-for-15-min
MTB1254-ethanol-vs.-100-ug/ml-Tetracyclin-for-30-min
MTB1254-ethanol-vs.-25-ug/ml-Erythromycin-for-15-min
MTB1254-ethanol-vs.-25-ug/ml-Erythromycin-for-30-min
MTB1254-ethanol-vs.-25-ug/ml-Tetracyclin-for-15-min
MTB1254-ethanol-vs.-25-ug/ml-Tetracyclin-for-30-min
MTB1254-ethanol-vs.-5.0-ug/ml-Erythromycin-for-15-min
MTB1254-ethanol-vs.-5.0-ug/ml-Erythromycin-for-30-min
MTB1254-ethanol-vs.-5.0-ug/ml-Tetracyclin-for-15-min
MTB1254-ethanol-vs.-5.0-ug/ml-Tetracyclin-for-30-min


13. Pang7
Pang X, et al. (2007) Microbiology 153(Pt 4):1229-42
Evidence for complex interactions of stress-associated regulons in an mprAB deletion mutant of Mycobacterium tuberculosis

H37Rv-SDS-treated-vs.-H37Rv-delta-mprAB-mutant-SDS-treated
H37Rv-delta-mprAB-mutant-vs.-H37Rv-delta-mprAB-mutant-SDS-treated
H37Rv-vs.-H37Rv-SDS-treated
H37Rv-vs.-H37Rv-delta-mprAB-mutant


14. Park3
Park HD, et al. (2003) Mol Microbiol 48(3):833-43
Rv3133c/dosR is a transcription factor that mediates the hypoxic response of Mycobacterium tuberculosis

H37-Rv3133c/DosR-mutant-2hr
H37Rv-hypoxia-2hr

15. Rus8
Rustad TR, et al. (2008) PLoS ONE 3(1):e1502
The enduring hypoxic response of Mycobacterium tuberculosis

H37Rv-hypoxia-1-day
H37Rv-hypoxia-12hr
H37Rv-hypoxia-4-day
H37Rv-hypoxia-4hr
H37Rv-hypoxia-7-day
H37Rv-hypoxia-8hr
H37dosR-mutant-hypoxia-1-day
H37dosR-mutant-hypoxia-12hr
H37dosR-mutant-hypoxia-4-day
H37dosR-mutant-hypoxia-4hr
H37dosR-mutant-hypoxia-7-day
H37dosR-mutant-hypoxia-8hr


16. Vos4
Voskuil MI, et al. (2004) Tuberculosis (Edinb) 84(3-4):218-27
Mycobacterium tuberculosis gene expression during adaptation to stationary phase and low-oxygen dormancy

H37Rv-Day0
H37Rv-Day0vslowOxygenDay4
H37Rv-Day14
H37Rv-Day24
H37Rv-Day6
H37Rv-Day60
H37Rv-Day8
NRP-Day10
NRP-Day12
NRP-Day14
NRP-Day20
NRP-Day30
NRP-Day6
NRP-Day8
NRP-Day80
